# Supplementary material for: OsWRKY26 negatively regulates bacterial blight resistance by suppressing OsXa39 expression
Source: Front Plant Sci. 2025 Jan 9;15:1519039. doi: 10.3389/fpls.2024.1519039 (PMC11754229; doi:10.3389/fpls.2024.1519039)
Supplement: Supplementary file 1 [file Table1.xlsx]

## Sheet: Supplementary table.1
Primer name	Primer sequence (Forward)	Primer sequence (Reverse)
Binary vector for rice transformation
OsWRKY26-GUS	GGGGATCTATCGATGGTACCGTAATCAGTTTCGGTGGGCT	CCTCTAGAGCTCGTTAACCGGTACACGTGCATGTGG
OsWRKY26-Myc (Overexpression)	ATTCGATATCAAGCTTATGTACATGGCGGCGGCG	GCTCACTAGTACGCGTATTAAGGTCTGGGTGACTGATC
OsWRKY26 (wr26-1) CRISPR	ggcaCGTACTCGGCGTGCGAGCCG	aaacCGGCTCGCACGCCGAGTACG
OsWRKY26 (wr26-2) CRISPR	ggcaCGTCTTCAGCGGCAGCTGGA	aaacTCCAGCTGCCGCTGAAGACG
Primer for qRT-PCR
OsWRKY26	CCTTCAATTTTTGCCGCCAC	TGATCGTCGGACAGGTAGTC
OsXa39	GATCTGCAGAAGAGTGTGAAG	CAGATCTTGGTTTGCTCGTC
OsXa47	ATGATAAGGAGCAAAGTACTGTG	TTGCGGATGTTCGCGCCTT
OsBBR1	ACCTGTCTTCCATTCGCATTTC	TGGATGGGAATTGCTACGAAC
OsRSR1	ATCTGCACCTCAGCACACATG	TTCATCGTCTTCAGTTCATCCTC
OsPR1a	GTATGCTATGCTACGTGTTTATGC	GCAAATACGGCTGACAGTACAG
OsPR1-11	ACGCCTTCACGGTCCATAC	CAGAAAGAAACAGAGGGAGTAC
OsPR2	CTTTGACCCTGACACCAAGG	GTTTCCAATCTTTGGTTGTTGTGTG
OsPR4C	CATGCTAATAAGGTTGCTGCTG	ATTCATCAGGCAGAGTTTACCAC
OsSUT1	CTATTGCTGGCATGGTGGTTCAAC	CAGGACATATACAATAGCAGCATGC
OsSWEET3a	GCTGGTAGCTATGAAACAAGTTATC	TACCCATTATGCTGCCGATGC
OsAZT1	ATCACACCATGAGGCTGGAG	AACATCCCTAGCAGCAACTAC
OsVIN2	AACCAAGCCTACATGGCCTAG	AGGCGGCGGCGTCAAAAATG
OsUbi5	ACCACTTCGACCGCCACTA	ACGCCTAAGCCTGCTGGTT
Promoter deletion analysis
Effector
OsWRKY26-HA	GGATCCACTAGTGTTAACATGTACATGGCGGCGGCG	CTAGCCATAGATCCGGTACCATTAAGGTCTGGGTGACTGATC
Reporter
OsXa39 (pomoter) D1	GCTAGCCTCGAGGATATCATGGGTCCACCGTATATTAGTG	TCTAGTGTCTAAGCTTGTTCACCACCAGACAGCTG
OsXa39 (pomoter) D2	GCTAGCCTCGAGGATATCATGGGTCCACCGTATATTAGTG	TCTAGTGTCTAAGCTTGAGACATCTGAGGAGGAGGA
OsXa39 (pomoter) D3	GCTAGCCTCGAGGATATCGAACACTTTTCTGTCCTGAGTTG	TCTAGTGTCTAAGCTTGTTCACCACCAGACAGCTG
OsXa39 (pomoter) D4	GCTAGCCTCGAGGATATCGTGAGAGTTAAAGTTACAGAGG	TCTAGTGTCTAAGCTTGTTCACCACCAGACAGCTG
OsXa39 (pomoter) D5	GCTAGCCTCGAGGATATCCCAAAATTTCCCATCCTTCAATC	TCTAGTGTCTAAGCTTGTTCACCACCAGACAGCTG
Primer for ChIP Assay on OsXa39
P1	GGACAAAGAGCTAAATATGCTTC	TACAAACACACCTAAGCTATCAC
P2	GGGGCTAATCCTTCTCTAAATTG	TACAAACACACCTAAGCTATCAC
P3	TACGTACAATTCTTCTTCGTGTTG	CCAACGATCGAGTAAAACAAACG
P4	CGTTTGTTTTACTCGATCGTTGG	GGCCGATGTCTACGTACGTA
P5	TACGTACGTAGACATCGGCC	TACTACAACAAACGCTCCTG
P6	TACGTACGTAGACATCGGCC	ACATCTGAGAGCAGGTACAATAG
P7	ACACACACTGCGTCTTGGAG	ACATCTGAGAGCAGGTACAATAG
P8	TTACGACCGGTTCACCGAAC	GAGACATCTGAGGAGGAGGA
P9	TTACGACCGGTTCACCGAAC	ACCTACAAACTGCAACCGCAAA
P10	AAGAACAAGAGCTTGGCTCTC	ACCTACAAACTGCAACCGCAAA
P11	TTTGCGGTTGCAGTTTGTAGGT	GATGACCAGTTCCTACATAGTTT
P12	AAACTATGTAGGAACTGGTCATC	CAGACACTGATAAGAGTATTGAG
P13	CTCAATACTCTTATCAGTGTCTG	CCAAACTCACTCAATATCTGTAAG
P14	CTTACAGATATTGAGTGAGTTTGG	CTGGCGAAGCATGTTTACAC
P15	GCTTCGCCAGCTCTTTTG	TCCTGATGGTTTACTACGCC
Subcellular localization
OsWRKY26-GFP	CGACTCTAGAGGATCCATGTACATGGCGGCGGCG	CCCTTGCTCACCATGGTACCATTAAGGTCTGGGTGACTGATC

## Sheet: Supplementary table .3
Gene ID	baseMean	log2FoldChange	lfcSE	stat	pvalue	padj
LOC_Os11g47370	1318.89	13.8032	1.20988	11.4088	3.7807e-30	2.57098e-27
LOC_Os01g57250	1143.58	13.5977	1.19611	11.3682	6.01912e-30	3.87212e-27
LOC_Os11g37759	1077.13	13.5111	1.19885	11.27	1.84509e-29	1.1323e-26
LOC_Os11g47240	958.236	13.3423	1.24095	10.7517	5.81773e-27	2.56807e-24
LOC_Os09g32169	878.603	13.217	1.2064	10.9557	6.24177e-28	3.27186e-25
LOC_Os10g04860	826.811	13.1291	1.20243	10.9188	9.37232e-28	4.62386e-25
LOC_Os12g15222	811.356	13.1023	1.20551	10.8687	1.6258e-27	7.57535e-25
LOC_Os10g20480	762.075	13.012	1.18973	10.937	7.67022e-28	3.85981e-25
LOC_Os06g16050	761.267	13.0104	1.19228	10.9122	1.00797e-27	4.87723e-25
LOC_Os04g26320	719.134	12.9282	1.19814	10.7902	3.8287e-27	1.75153e-24
LOC_Os12g24050	614.147	12.7002	1.1957	10.6216	2.36509e-26	9.59809e-24
LOC_Os11g38330	583.037	12.6261	1.19342	10.5798	3.69839e-26	1.47707e-23
LOC_Os12g12090	524.365	12.4727	1.66235	7.50305	6.23509e-14	7.00362e-12
LOC_Os04g29770	498.156	12.3987	1.63495	7.58356	3.36203e-14	4.04747e-12
LOC_Os10g16440	440.78	12.222	1.192	10.2533	1.14344e-24	3.99584e-22
LOC_Os07g35979	372.636	11.9792	1.19282	10.0427	9.88902e-24	3.2314e-21
LOC_Os12g14840	344.855	11.8676	1.20742	9.82888	8.45517e-23	2.5944e-20
LOC_Os12g21784	313.15	11.7284	1.2283	9.54854	1.31539e-21	3.48384e-19
LOC_Os04g02580	598.909	11.7019	1.25076	9.3559	8.28903e-21	2.0856e-18
LOC_Os07g20164	292.748	11.6311	1.19374	9.74336	1.96939e-22	5.82962e-20
LOC_Os11g32810	292.023	11.6273	1.19871	9.69988	3.01851e-22	8.72973e-20
LOC_Os04g29810	284.561	11.5909	1.71019	6.77759	1.22199e-11	1.08262e-09
LOC_Os12g13674	279.799	11.5665	1.20365	9.60949	7.29091e-22	1.99398e-19
LOC_Os11g47400	276.95	11.5527	1.19865	9.63812	5.51898e-22	1.54292e-19
LOC_Os04g25784	274.404	11.5381	1.19645	9.6436	5.23212e-22	1.47916e-19
LOC_Os12g12000	259.581	11.4596	1.20332	9.52333	1.67716e-21	4.39573e-19
LOC_Os12g25494	258.104	11.4502	1.19417	9.58839	8.94689e-22	2.39481e-19
LOC_Os12g12130	238.75	11.3378	1.66889	6.79361	1.09362e-11	9.75767e-10
LOC_Os12g12115	190.812	11.0136	1.1947	9.21875	3.0059e-20	7.13505e-18
LOC_Os12g12120	164.513	10.8013	1.27963	8.44098	3.14679e-17	5.65545e-15
LOC_Os11g12270	160.684	10.7659	1.20113	8.96313	3.15582e-19	6.84513e-17
LOC_Os06g03200	159.052	10.7528	1.19781	8.97706	2.78093e-19	6.08442e-17
LOC_Os02g40340	158.999	10.7513	1.19544	8.99354	2.39399e-19	5.33054e-17
LOC_Os04g14204	154.355	10.7072	1.19928	8.928	4.33787e-19	9.32865e-17
LOC_Os07g35985	145.312	10.621	1.19907	8.85772	8.16657e-19	1.71233e-16
LOC_Os11g45809	145.087	10.6185	1.19716	8.86971	7.33356e-19	1.56373e-16
LOC_Os12g43850	144.794	10.6172	1.20214	8.8319	1.02912e-18	2.12244e-16
LOC_Os03g43100	144.05	10.6083	1.21524	8.72942	2.55987e-18	5.11182e-16
LOC_Os04g22110	137.865	10.5463	1.19785	8.80438	1.31577e-18	2.66986e-16
LOC_Os04g21130	134.105	10.5056	2.40354	4.37089	1.23739e-05	0.000427079
LOC_Os11g47410	129.224	10.4543	1.21471	8.60642	7.53787e-18	1.45893e-15
LOC_Os11g31660	126.18	10.4193	1.23955	8.4057	4.25321e-17	7.48357e-15
LOC_Os12g23754	122.086	10.3705	1.19866	8.65174	5.07204e-18	9.89284e-16
LOC_Os07g01290	120.008	10.3472	1.22509	8.44605	3.01334e-17	5.46035e-15
LOC_Os11g45890	119.32	10.3373	1.20451	8.58217	9.30967e-18	1.77455e-15
LOC_Os12g15314	224.4	10.2866	1.21193	8.48776	2.10661e-17	3.86893e-15
LOC_Os02g40130	111.431	10.2397	1.3268	7.71763	1.18517e-14	1.50607e-12
LOC_Os12g15505	212.371	10.2053	1.25464	8.13405	4.15198e-16	6.33139e-14
LOC_Os05g30720	202.826	10.139	1.19408	8.49104	2.04794e-17	3.78883e-15
LOC_Os11g12240	99.6796	10.0789	1.26402	7.97371	1.53984e-15	2.206e-13
LOC_Os04g02590	95.0755	10.0088	1.21918	8.20944	2.22215e-16	3.5387e-14
LOC_Os11g47574	92.3467	9.96506	1.20556	8.26595	1.3859e-16	2.32471e-14
LOC_Os12g18130	82.5452	9.80711	1.2122	8.09033	5.95029e-16	8.96499e-14
LOC_Os07g16600	74.2604	9.6524	1.20484	8.01135	1.1346e-15	1.65975e-13
LOC_Os04g26590	73.7199	9.63885	1.22517	7.86738	3.62154e-15	4.97933e-13
LOC_Os11g46960	72.7516	9.62424	1.20704	7.97345	1.54308e-15	2.206e-13
LOC_Os11g47039	70.0626	9.56869	1.22603	7.80464	5.96732e-15	8.02907e-13
LOC_Os01g61340	69.8526	9.56321	1.20657	7.92592	2.26457e-15	3.20106e-13
LOC_Os05g30730	68.9175	9.54555	1.23195	7.74831	9.31236e-15	1.19545e-12
LOC_Os11g32780	68.5183	9.54027	1.25039	7.62984	2.35048e-14	2.91332e-12
LOC_Os10g18150	67.3493	9.51236	2.07618	4.58167	4.61273e-06	0.000176922
LOC_Os11g46970	63.9286	9.43908	1.26321	7.47232	7.87935e-14	8.73358e-12
LOC_Os12g18550	64.1072	9.43777	1.21896	7.7425	9.74809e-15	1.24503e-12
LOC_Os11g46980	63.3862	9.42608	1.20969	7.79217	6.5866e-15	8.81519e-13
LOC_Os04g12600	62.7478	9.40869	1.2088	7.78351	7.0542e-15	9.33284e-13
LOC_Os04g29800	60.6411	9.36201	1.40948	6.64219	3.09065e-11	2.60953e-09
LOC_Os11g40160	116.819	9.34501	1.21528	7.68961	1.4758e-14	1.85663e-12
LOC_Os12g12570	59.1784	9.32875	1.25088	7.45773	8.80233e-14	9.71383e-12
LOC_Os10g05290	58.9087	9.31594	1.24303	7.49452	6.65396e-14	7.4409e-12
LOC_Os07g39450	55.0439	9.22194	1.21179	7.61019	2.73683e-14	3.37556e-12
LOC_Os11g37050	199.1	9.21342	1.11664	8.25102	1.57043e-16	2.56581e-14
LOC_Os11g35710	553.377	9.10597	0.623884	14.5956	2.99537e-48	6.28054e-45
LOC_Os12g25160	48.4913	9.04167	1.22585	7.37581	1.63346e-13	1.75638e-11
LOC_Os12g12110	46.2371	8.97325	1.2479	7.19066	6.44782e-13	6.54168e-11
LOC_Os08g15710	46.0375	8.9663	1.30121	6.89072	5.55106e-12	5.13494e-10
LOC_Os12g11870	84.7353	8.87825	1.20615	7.36081	1.82802e-13	1.94894e-11
LOC_Os12g14059	84.6838	8.87708	1.21017	7.33543	2.21018e-13	2.33657e-11
LOC_Os07g34510	42.3803	8.83946	1.22703	7.20396	5.84899e-13	5.98238e-11
LOC_Os12g12690	449.018	8.80499	0.624706	14.0946	4.09908e-45	7.93362e-42
LOC_Os12g11980	39.9645	8.76179	1.31122	6.68219	2.35393e-11	2.01453e-09
LOC_Os08g24182	38.0858	8.68756	1.22218	7.10827	1.17508e-12	1.17793e-10
LOC_Os07g03930	37.1972	8.65703	1.23573	7.00559	2.45955e-12	2.34412e-10
LOC_Os01g62540	37.3148	8.65684	1.24678	6.94335	3.82897e-12	3.60827e-10
LOC_Os12g12460	37.0667	8.65096	1.23324	7.01479	2.30286e-12	2.21154e-10
LOC_Os04g02490	36.2948	8.62145	1.27484	6.76278	1.35371e-11	1.18679e-09
LOC_Os11g37060	70.9621	8.61881	1.21995	7.06488	1.60759e-12	1.57387e-10
LOC_Os12g17690	34.125	8.52963	1.26347	6.75097	1.46863e-11	1.27934e-09
LOC_Os08g24330	32.7362	8.47093	1.30018	6.51518	7.26028e-11	5.81771e-09
LOC_Os12g13270	32.6716	8.46207	1.25557	6.73965	1.5877e-11	1.37278e-09
LOC_Os07g03950	31.1957	8.40545	1.27424	6.59643	4.21182e-11	3.48597e-09
LOC_Os01g57270	30.5829	8.37478	1.23204	6.79751	1.06446e-11	9.53127e-10
LOC_Os11g31430	30.1837	8.35919	1.26036	6.63236	3.30365e-11	2.78004e-09
LOC_Os11g37774	29.2259	8.31233	1.25398	6.62874	3.38568e-11	2.83013e-09
LOC_Os06g19160	27.4988	8.22314	1.24084	6.62706	3.42428e-11	2.85292e-09
LOC_Os11g46070	27.2434	8.21031	1.24505	6.59434	4.27166e-11	3.51239e-09
LOC_Os11g31470	26.9866	8.19729	1.2467	6.57521	4.85846e-11	3.94335e-09
LOC_Os11g25040	26.1014	8.14534	2.38942	3.40892	0.000652211	0.0135175
LOC_Os04g26360	25.6837	8.12632	1.28368	6.33048	2.44399e-10	1.83562e-08
LOC_Os08g24220	25.0883	8.08621	1.24057	6.51815	7.11786e-11	5.7218e-09
LOC_Os07g35070	24.6568	8.06005	1.27103	6.34138	2.27722e-10	1.72582e-08
LOC_Os04g43090	24.6148	8.05533	1.24646	6.46258	1.02935e-10	8.01841e-09
LOC_Os12g11940	23.7555	8.0093	2.58746	3.09543	0.00196529	0.0332093
LOC_Os11g38440	23.7415	8.00159	1.26723	6.31425	2.71475e-10	2.03291e-08
LOC_Os11g46300	208.385	7.95656	0.673467	11.8143	3.29144e-32	2.67148e-29
LOC_Os11g47640	22.7679	7.94459	1.24578	6.37719	1.80367e-10	1.3794e-08
LOC_Os11g45420	22.2809	7.91519	1.262	6.27192	3.56629e-10	2.63274e-08
LOC_Os11g12010	21.7583	7.87768	1.25122	6.29599	3.05452e-10	2.28056e-08
LOC_Os12g17120	21.4644	7.85803	1.30588	6.01741	1.77229e-09	1.21837e-07
LOC_Os11g46200	21.3638	7.85387	1.24784	6.29395	3.09485e-10	2.30383e-08
LOC_Os11g31550	21.3993	7.8509	1.36738	5.74157	9.38034e-09	5.85654e-07
LOC_Os12g13290	230.887	7.83612	0.667169	11.7453	7.46254e-32	5.68985e-29
LOC_Os03g02470	1407.93	7.82247	0.309527	25.2723	6.43441e-141	5.39654e-137
LOC_Os11g45880	20.7033	7.80871	1.26697	6.1633	7.12422e-10	5.16578e-08
LOC_Os12g10280	20.4888	7.80007	1.26117	6.1848	6.2182e-10	4.57474e-08
LOC_Os07g32950	19.7651	7.74758	1.25945	6.15156	7.6726e-10	5.53152e-08
LOC_Os04g30160	19.5738	7.73093	1.36473	5.66479	1.47207e-08	8.83981e-07
LOC_Os12g23780	244.841	7.70499	0.593515	12.982	1.54829e-38	1.94782e-35
LOC_Os11g44750	207.626	7.68729	0.643847	11.9396	7.35601e-33	6.38223e-30
LOC_Os12g12470	102.357	7.6643	0.879626	8.71314	2.95583e-18	5.85604e-16
LOC_Os11g46950	36.1773	7.65237	1.26765	6.03664	1.57353e-09	1.09068e-07
LOC_Os12g11790	18.1557	7.62278	1.26857	6.00896	1.86716e-09	1.27662e-07
LOC_Os10g24004	298.014	7.62268	0.57806	13.1867	1.04704e-39	1.46358e-36
LOC_Os04g18770	18.0763	7.61957	1.27998	5.95287	2.63486e-09	1.77261e-07
LOC_Os11g12310	17.6592	7.5776	1.32801	5.70598	1.15675e-08	7.13357e-07
LOC_Os12g12664	64.2331	7.57474	1.06718	7.0979	1.26665e-12	1.26469e-10
LOC_Os11g36000	34.2882	7.56898	1.26606	5.97837	2.2538e-09	1.52851e-07
LOC_Os11g47180	17.0991	7.53303	1.26159	5.97106	2.35712e-09	1.59429e-07
LOC_Os08g24190	16.437	7.48516	1.32036	5.66903	1.43606e-08	8.64422e-07
LOC_Os11g12290	16.3759	7.47594	1.39547	5.3573	8.44731e-08	4.561e-06
LOC_Os12g15240	16.1566	7.45287	1.29493	5.75541	8.64321e-09	5.4368e-07
LOC_Os05g23050	16.1364	7.4491	1.2682	5.87375	4.26046e-09	2.80621e-07
LOC_Os12g16280	2600.57	7.42995	0.216584	34.3051	6.57774e-258	1.65503e-253
LOC_Os12g16870	15.633	7.40617	1.2818	5.77794	7.56197e-09	4.80472e-07
LOC_Os05g30640	15.6579	7.40354	1.30539	5.67153	1.41524e-08	8.53927e-07
LOC_Os12g16670	15.5595	7.39803	1.27591	5.79825	6.70097e-09	4.29015e-07
LOC_Os11g35200	15.2004	7.36787	1.27728	5.76841	8.00252e-09	5.05908e-07
LOC_Os07g01300	15.1841	7.36679	1.2773	5.76748	8.04671e-09	5.07427e-07
LOC_Os11g37850	15.1838	7.36104	1.27303	5.7823	7.36865e-09	4.70565e-07
LOC_Os04g29790	136.807	7.34525	0.95459	7.69467	1.41865e-14	1.7937e-12
LOC_Os11g17350	14.8486	7.3316	1.28372	5.71121	1.12175e-08	6.93472e-07
LOC_Os08g24160	14.5446	7.29611	1.29749	5.62326	1.87388e-08	1.11463e-06
LOC_Os07g31244	14.3632	7.2897	1.32665	5.4948	3.91161e-08	2.19687e-06
LOC_Os11g35620	14.0295	7.23983	1.31166	5.5196	3.39769e-08	1.94294e-06
LOC_Os06g44220	13.4354	7.18374	1.40801	5.10206	3.35978e-07	1.59802e-05
LOC_Os12g15430	12.7902	7.11564	1.2902	5.51515	3.48476e-08	1.98821e-06
LOC_Os12g15440	12.4609	7.08614	1.46956	4.82194	1.42169e-06	5.99182e-05
LOC_Os11g47220	12.2832	7.06363	1.31871	5.35646	8.48706e-08	4.57265e-06
LOC_Os01g13920	12.0707	7.03902	1.33036	5.29107	1.21605e-07	6.29568e-06
LOC_Os08g15590	198.113	7.03562	0.52598	13.3762	8.32815e-41	1.23262e-37
LOC_Os11g34600	12.0168	7.03265	1.56443	4.49535	6.94546e-06	0.000256238
LOC_Os11g47160	11.8097	7.00045	1.32467	5.28466	1.25936e-07	6.50653e-06
LOC_Os11g38500	11.6579	6.98155	1.33169	5.24262	1.58312e-07	8.09612e-06
LOC_Os04g29780	11.5728	6.97623	1.77157	3.93788	8.22038e-05	0.00229305
LOC_Os12g21730	63.2294	6.96698	0.920689	7.56713	3.81551e-14	4.50713e-12
LOC_Os10g09684	11.4507	6.96022	1.32071	5.27006	1.36382e-07	7.0318e-06
LOC_Os06g47560	10.9314	6.89387	1.83756	3.75165	0.000175678	0.00438951
LOC_Os07g06834	1530.91	6.87529	0.263763	26.0661	8.83159e-150	1.11106e-145
LOC_Os12g02210	59.1681	6.87156	0.987269	6.96017	3.39855e-12	3.2147e-10
LOC_Os12g20280	10.7332	6.86199	1.32759	5.16875	2.35665e-07	1.17185e-05
LOC_Os12g10930	56.9704	6.8235	0.904577	7.5433	4.58208e-14	5.26437e-12
LOC_Os07g35050	10.4282	6.81934	1.30987	5.2061	1.92847e-07	9.78269e-06
LOC_Os11g31705	10.2501	6.80219	1.34446	5.05942	4.20526e-07	1.97036e-05
LOC_Os11g47269	10.1082	6.77443	1.31527	5.15059	2.59666e-07	1.27358e-05
LOC_Os01g62740	9.6117	6.7119	1.47609	4.54707	5.43975e-06	0.000205819
LOC_Os12g14480	9.53814	6.70043	1.50357	4.45635	8.33658e-06	0.000301977
LOC_Os07g30980	172.54	6.67507	0.553012	12.0704	1.51434e-33	1.3608e-30
LOC_Os12g21720	18.3142	6.66526	1.28833	5.17355	2.29689e-07	1.1444e-05
LOC_Os04g21790	18.2615	6.66041	1.43662	4.63617	3.54917e-06	0.000139532
LOC_Os12g15060	9.25819	6.65339	1.33094	4.99903	5.762e-07	2.61221e-05
LOC_Os04g30110	9.22667	6.6509	1.39687	4.76128	1.92365e-06	7.88289e-05
LOC_Os10g04840	9.19227	6.63985	1.34754	4.92738	8.33377e-07	3.68517e-05
LOC_Os11g47210	8.98863	6.60872	1.35138	4.89035	1.00656e-06	4.39688e-05
LOC_Os12g18210	8.88995	6.59151	1.32911	4.95935	7.073e-07	3.16099e-05
LOC_Os07g23430	8.78695	6.56973	1.66263	3.95141	7.76924e-05	0.00218415
LOC_Os12g11710	31.9149	6.55423	1.09574	5.98155	2.21025e-09	1.50303e-07
LOC_Os03g19740	8.49513	6.5228	1.33742	4.87716	1.07623e-06	4.66633e-05
LOC_Os11g38450	16.5126	6.5109	1.27699	5.09863	3.42124e-07	1.62418e-05
LOC_Os12g25280	8.44663	6.50456	1.41023	4.6124	3.98048e-06	0.000154319
LOC_Os11g31680	8.34856	6.50285	1.34388	4.83885	1.30594e-06	5.56929e-05
LOC_Os02g40190	7.71362	6.39332	1.4914	4.28679	1.81272e-05	0.000600131
LOC_Os11g43500	7.63627	6.37538	1.39271	4.57767	4.70185e-06	0.000179519
LOC_Os12g11930	7.528	6.36025	1.66058	3.83014	0.000128073	0.00334278
LOC_Os11g35240	7.52018	6.35993	1.44101	4.41353	1.01698e-05	0.000358882
LOC_Os04g02450	7.51627	6.35708	1.38785	4.58052	4.63825e-06	0.00017763
LOC_Os12g02170	14.7198	6.34622	1.32006	4.80753	1.52807e-06	6.40796e-05
LOC_Os04g30060	7.46807	6.34455	1.36795	4.638	3.51798e-06	0.000138523
LOC_Os12g19285	7.4655	6.33893	1.43034	4.43177	9.34624e-06	0.00033451
LOC_Os12g15780	27.3332	6.32985	1.09027	5.80576	6.40733e-09	4.11262e-07
LOC_Os07g31070	68.0176	6.31239	0.978125	6.45356	1.09253e-10	8.48433e-09
LOC_Os01g26090	7.29852	6.31118	1.38811	4.5466	5.45204e-06	0.000205974
LOC_Os11g02220	7.2563	6.2876	1.49929	4.19373	2.74408e-05	0.000860894
LOC_Os12g17950	7.08632	6.27456	1.52867	4.10459	4.05033e-05	0.00122195
LOC_Os12g13280	7.14773	6.26962	1.38466	4.5279	5.95734e-06	0.000223387
LOC_Os04g47330	7.06243	6.26813	1.61761	3.87495	0.000106649	0.00288536
LOC_Os07g35960	522.338	6.26101	0.409948	15.2727	1.16263e-52	3.25032e-49
LOC_Os12g11220	7.05627	6.24439	1.51998	4.10822	3.98724e-05	0.00120436
LOC_Os04g48150	6.95098	6.24272	1.58351	3.94232	8.06969e-05	0.00225351
LOC_Os06g19430	6.94378	6.22209	1.48173	4.1992	2.67864e-05	0.000842465
LOC_Os06g24040	6.90444	6.21243	1.52627	4.07033	4.69462e-05	0.00139458
LOC_Os05g42160	6.56595	6.15628	1.40321	4.38728	1.14779e-05	0.0004011
LOC_Os10g02070	24.2232	6.15468	1.21848	5.0511	4.39273e-07	2.04299e-05
LOC_Os06g36410	6.54566	6.14689	1.40342	4.37993	1.18716e-05	0.000412001
LOC_Os11g47453	6.57945	6.14345	1.46671	4.18859	2.8069e-05	0.000877322
LOC_Os11g07180	6.50394	6.14222	1.58147	3.88386	0.000102813	0.00279661
LOC_Os08g15600	23.8011	6.142	1.11916	5.48805	4.06389e-08	2.27226e-06
LOC_Os11g46220	6.45872	6.14081	1.46291	4.19767	2.69681e-05	0.000847121
LOC_Os02g37094	6.46727	6.13253	1.38454	4.42928	9.45491e-06	0.000337919
LOC_Os12g13730	6.37508	6.11926	1.46438	4.17873	2.93147e-05	0.000912855
LOC_Os07g24310	6.34459	6.10846	1.44372	4.23106	2.32589e-05	0.000751243
LOC_Os11g39710	12.619	6.10555	1.30822	4.66707	3.05528e-06	0.000121252
LOC_Os07g10850	241.977	6.10209	1.20958	5.04481	4.53962e-07	2.10741e-05
LOC_Os06g19170	46.249	6.09153	0.802672	7.58906	3.22238e-14	3.91682e-12
LOC_Os02g15350	6.19563	6.07611	1.9473	3.12028	0.0018068	0.0309048
LOC_Os11g37700	45.2699	6.05664	0.991985	6.10557	1.02433e-09	7.28055e-08
LOC_Os11g47170	5.98685	6.03116	1.50515	4.00702	6.14906e-05	0.00176819
LOC_Os11g35210	11.7142	6.01214	1.3393	4.48903	7.15498e-06	0.000263197
LOC_Os11g39680	5.95215	6.00459	1.56813	3.82914	0.00012859	0.00335089
LOC_Os12g14440	305179	5.99727	1.26649	4.73535	2.18681e-06	8.8603e-05
LOC_Os11g43540	5.82977	5.98937	1.42392	4.20627	2.59622e-05	0.000823751
LOC_Os11g03970	746.834	5.97491	0.267328	22.3504	1.19537e-110	7.51916e-107
LOC_Os09g21820	5.77405	5.97122	1.41947	4.20666	2.59173e-05	0.000823366
LOC_Os07g23410	5.76746	5.96298	1.55851	3.82608	0.000130199	0.00338505
LOC_Os11g43760	52.9352	5.95126	0.897768	6.62896	3.38069e-11	2.83013e-09
LOC_Os04g26240	11.2155	5.94126	1.39265	4.26617	1.98859e-05	0.000649804
LOC_Os12g22810	177.341	5.92859	0.537091	11.0383	2.49658e-28	1.42765e-25
LOC_Os07g24320	5.53363	5.91058	1.55125	3.81021	0.00013885	0.00357952
LOC_Os11g31450	5.51334	5.9013	1.41291	4.1767	2.95773e-05	0.00091876
LOC_Os01g08530	10.8006	5.87514	1.41363	4.15608	3.23751e-05	0.000994614
LOC_Os03g40080	39.3581	5.85947	0.947526	6.18397	6.25103e-10	4.58549e-08
LOC_Os11g37400	5.27531	5.82751	1.5038	3.87519	0.00010654	0.00288536
LOC_Os07g30154	5.18806	5.80507	1.44547	4.01605	5.91813e-05	0.00170968
LOC_Os07g31010	5.12995	5.79795	1.80785	3.2071	0.00134079	0.0245172
LOC_Os04g25490	159.572	5.78815	0.411216	14.0757	5.35889e-45	9.63107e-42
LOC_Os07g24280	5.07557	5.7792	1.43332	4.03203	5.52962e-05	0.00161592
LOC_Os08g15190	5.02901	5.7763	1.50373	3.84132	0.000122377	0.00322422
LOC_Os12g24130	5.06146	5.76921	1.52821	3.77514	0.000159918	0.00404797
LOC_Os07g30330	4.98442	5.74905	1.44709	3.97283	7.10248e-05	0.00201927
LOC_Os11g45430	4.75089	5.69844	1.74868	3.2587	0.00111924	0.0210946
LOC_Os04g26530	4.75915	5.67774	1.4955	3.79656	0.000146719	0.00375926
LOC_Os04g30380	4.62925	5.66072	1.52266	3.71764	0.000201089	0.00491224
LOC_Os09g34250	67.972	5.6553	1.02861	5.49802	3.84086e-08	2.16681e-06
LOC_Os11g10260	4.61905	5.65318	1.69623	3.3328	0.000859782	0.016967
LOC_Os10g29400	9.18034	5.6375	1.37723	4.09336	4.25169e-05	0.0012781
LOC_Os11g04920	4.57713	5.63053	1.45825	3.86114	0.000112857	0.00301125
LOC_Os06g13420	4.53675	5.62523	1.66826	3.3719	0.000746506	0.0152088
LOC_Os05g26760	4.52502	5.60183	1.56474	3.58005	0.000343535	0.00784362
LOC_Os05g45170	4.4696	5.59447	1.55001	3.6093	0.000307023	0.00710019
LOC_Os12g11650	4.38626	5.5801	1.50522	3.70715	0.000209602	0.00510533
LOC_Os04g12090	4.38369	5.57097	1.67722	3.32154	0.000895213	0.0174879
LOC_Os11g37040	4.23052	5.51835	1.48033	3.72777	0.000193179	0.0047513
LOC_Os07g03990	4.18623	5.50514	1.55074	3.55	0.00038523	0.00863115
LOC_Os01g45110	15.1723	5.48159	1.42014	3.85989	0.00011344	0.0030172
LOC_Os04g30390	4.10032	5.48157	1.50859	3.63356	0.000279537	0.00656103
LOC_Os11g46280	4.07374	5.47232	1.56142	3.5047	0.00045712	0.0099927
LOC_Os12g16480	59.732	5.45593	0.586313	9.30549	1.33378e-20	3.25817e-18
LOC_Os12g10330	37.5809	5.45518	0.748308	7.29001	3.09922e-13	3.23567e-11
LOC_Os12g11420	15.0027	5.44596	1.26549	4.30346	1.68152e-05	0.000562617
LOC_Os11g32460	4.03049	5.44006	1.52787	3.56055	0.000370076	0.00835112
LOC_Os07g35060	44.7364	5.43974	0.669157	8.12924	4.31986e-16	6.54771e-14
LOC_Os11g34590	3.90059	5.41569	1.69613	3.19298	0.00140813	0.025526
LOC_Os09g28370	14.4798	5.41424	1.1375	4.75976	1.93827e-06	7.92989e-05
LOC_Os05g50390	3.88287	5.40838	1.7481	3.09386	0.00197568	0.0333624
LOC_Os08g10612	3.90163	5.40228	1.54602	3.49433	0.000475259	0.0103194
LOC_Os11g31770	401.136	5.40211	0.491081	11.0004	3.80254e-28	2.12613e-25
LOC_Os05g05370	3.82324	5.3783	1.52015	3.538	0.000403169	0.00894544
LOC_Os07g16400	3.85342	5.37618	1.53625	3.49954	0.000466059	0.0101704
LOC_Os05g34490	7.65965	5.37383	1.39003	3.86597	0.000110646	0.00296298
LOC_Os07g41420	3.86589	5.37226	1.61346	3.32964	0.000869569	0.0171199
LOC_Os12g15510	3.81047	5.36352	1.56449	3.42828	0.000607423	0.0127255
LOC_Os03g43130	3.75762	5.36201	1.69511	3.16322	0.00156034	0.0275506
LOC_Os02g29190	3.78523	5.35699	1.74693	3.06651	0.00216576	0.036064
LOC_Os07g35920	20.7385	5.33173	0.926503	5.75469	8.68019e-09	5.44644e-07
LOC_Os12g02060	121.216	5.31968	1.53939	3.45571	0.000548844	0.0116437
LOC_Os11g39450	3.68882	5.30839	1.73327	3.06265	0.00219384	0.0364351
LOC_Os10g19910	27.1621	5.3021	0.817295	6.48738	8.73426e-11	6.91078e-09
LOC_Os12g12650	3.64092	5.29706	1.53136	3.45907	0.00054205	0.0115385
LOC_Os08g03002	7.20851	5.29451	1.40298	3.77377	0.0001608	0.00406439
LOC_Os04g47360	5947.65	5.29102	0.934485	5.66197	1.49646e-08	8.96485e-07
LOC_Os07g17270	3.56778	5.28437	1.60037	3.30196	0.000960106	0.0185825
LOC_Os01g72630	3.54121	5.27488	1.60595	3.28458	0.00102136	0.0195425
LOC_Os09g32000	3.47271	5.23102	1.67303	3.12668	0.00176795	0.0303641
LOC_Os10g05180	3.47137	5.22846	1.56935	3.33161	0.000863452	0.0170261
LOC_Os12g15190	3.44614	5.22038	1.55751	3.35174	0.000803066	0.0160747
LOC_Os12g24930	3.38938	5.21142	1.62193	3.21309	0.00131314	0.0240641
LOC_Os07g48170	56.6842	5.18436	1.63945	3.16225	0.00156553	0.0276035
LOC_Os04g52790	3.31954	5.16313	1.60917	3.20857	0.00133396	0.02441
LOC_Os05g30660	3.31563	5.15141	1.6504	3.12131	0.00180051	0.0308181
LOC_Os12g36820	3.2461	5.12388	1.61107	3.18042	0.00147064	0.0264683
LOC_Os11g43410	3.21201	5.11198	1.62535	3.14515	0.00166001	0.0290052
LOC_Os07g26180	3.15134	5.08858	1.59664	3.18706	0.00143728	0.0259236
LOC_Os04g02040	3.12476	5.07797	1.59195	3.18978	0.00142383	0.0257734
LOC_Os12g18930	3.06048	5.06548	1.68784	3.00117	0.00268944	0.0425323
LOC_Os08g15660	3.02999	5.04254	1.597	3.1575	0.00159126	0.0279593
LOC_Os11g33970	11.1715	5.03697	1.47355	3.41824	0.000630265	0.0131276
LOC_Os05g30700	229.28	5.02299	0.340197	14.7649	2.46536e-49	6.2031e-46
LOC_Os11g33300	2.99065	5.01205	1.59924	3.13401	0.00172435	0.029737
LOC_Os12g14160	2.95161	5.01057	1.64823	3.03996	0.00236606	0.0384825
LOC_Os11g28540	247.442	4.99309	0.685679	7.28197	3.2898e-13	3.42044e-11
LOC_Os09g15830	2.93884	4.99182	1.59921	3.12144	0.00179971	0.0308181
LOC_Os12g10290	2.81749	4.94228	1.64419	3.0059	0.00264795	0.0421225
LOC_Os12g14520	2.80864	4.93819	1.654	2.9856	0.00283022	0.0441998
LOC_Os08g25030	2.79978	4.93381	1.67566	2.9444	0.00323577	0.0487516
LOC_Os12g10920	2.79978	4.93381	1.67566	2.9444	0.00323577	0.0487516
LOC_Os12g22489	10.3824	4.93335	1.21042	4.07575	4.58654e-05	0.00136866
LOC_Os04g58050	126.218	4.92943	0.381537	12.9199	3.47426e-38	4.16266e-35
LOC_Os12g12010	52.1546	4.91662	0.599086	8.20687	2.27031e-16	3.59265e-14
LOC_Os11g34610	118.07	4.88382	0.501823	9.73215	2.19894e-22	6.43343e-20
LOC_Os04g12669	5.47471	4.87343	1.61188	3.02345	0.00249913	0.0402214
LOC_Os04g30180	34.9898	4.85098	0.654105	7.41621	1.20519e-13	1.31842e-11
LOC_Os11g27170	9.94772	4.84127	1.44309	3.3548	0.000794212	0.0159355
LOC_Os01g71350	2279.69	4.70529	1.01722	4.62565	3.73428e-06	0.000145898
LOC_Os11g02100	466.031	4.69967	0.575052	8.1726	3.01805e-16	4.68747e-14
LOC_Os11g38520	203.333	4.69952	0.375867	12.5031	7.17625e-36	7.22247e-33
LOC_Os01g52380	4.77636	4.69825	1.47984	3.17483	0.00149923	0.0267645
LOC_Os12g30824	26.1336	4.68467	1.3266	3.53134	0.000413467	0.00914168
LOC_Os11g34570	58.06	4.67808	0.623108	7.50765	6.01973e-14	6.79204e-12
LOC_Os06g17560	8.79539	4.67685	1.26897	3.68555	0.000228211	0.00548427
LOC_Os07g30280	68.9822	4.63196	0.442648	10.4642	1.26133e-25	4.88252e-23
LOC_Os08g04580	4.61371	4.62368	1.43519	3.22164	0.00127458	0.0235461
LOC_Os08g20486	41.7572	4.57444	0.587494	7.78636	6.89665e-15	9.18131e-13
LOC_Os08g18974	8.26962	4.56255	1.26246	3.61401	0.000301502	0.00699823
LOC_Os11g12590	170.002	4.53414	0.361911	12.5283	5.22528e-36	5.47805e-33
LOC_Os04g01850	75.5106	4.51335	0.456788	9.88062	5.05184e-23	1.56925e-20
LOC_Os12g10450	4.2542	4.50269	1.44197	3.12259	0.00179267	0.0307661
LOC_Os01g25340	15.4104	4.48359	0.986738	4.54385	5.52368e-06	0.000207745
LOC_Os11g47030	30.4169	4.46708	0.674268	6.62508	3.47051e-11	2.8819e-09
LOC_Os03g26120	27.0924	4.43554	0.8546	5.1902	2.10069e-07	1.0529e-05
LOC_Os01g06210	4.03102	4.43235	1.45418	3.048	0.00230371	0.0377122
LOC_Os04g51440	382.105	4.41791	0.412335	10.7144	8.7152e-27	3.65472e-24
LOC_Os11g36950	41.4277	4.40958	1.00978	4.36689	1.26028e-05	0.000433786
LOC_Os12g11550	78.3616	4.39697	0.75037	5.85973	4.63619e-09	3.0299e-07
LOC_Os04g27060	7.3658	4.39245	1.45217	3.02475	0.00248836	0.0400829
LOC_Os03g13210	72.2572	4.3884	1.46818	2.989	0.0027989	0.0439286
LOC_Os12g18530	21.6753	4.37358	1.18894	3.67856	0.000234558	0.00561534
LOC_Os12g18340	28.9766	4.36644	0.710307	6.14726	7.88316e-10	5.66709e-08
LOC_Os12g12390	415.987	4.34772	0.482502	9.01078	2.04588e-19	4.5961e-17
LOC_Os01g49750	108.499	4.34682	0.882155	4.9275	8.32896e-07	3.68517e-05
LOC_Os11g45180	108.609	4.32318	0.379615	11.3883	4.78083e-30	3.16554e-27
LOC_Os08g24630	10.437	4.29577	1.21326	3.54069	0.000399082	0.00887042
LOC_Os11g12420	6.72606	4.28563	1.27484	3.36172	0.000774598	0.0156795
LOC_Os02g36070	13.3575	4.23493	0.929023	4.55848	5.15253e-06	0.000195835
LOC_Os04g30030	132.178	4.20567	0.533786	7.87894	3.30166e-15	4.56445e-13
LOC_Os08g28400	9.71847	4.202	1.14946	3.65564	0.000256543	0.00610102
LOC_Os11g12340	2120.14	4.20135	0.42241	9.94614	2.62146e-23	8.3492e-21
LOC_Os06g03180	13.1885	4.1972	1.18514	3.54152	0.000397831	0.00885041
LOC_Os01g57310	6.47529	4.17693	1.25493	3.32843	0.000873382	0.0171815
LOC_Os06g16670	6.34673	4.15742	1.36558	3.04444	0.00233114	0.0380129
LOC_Os02g38470	6.25693	4.14058	1.34182	3.08579	0.00203012	0.0340759
LOC_Os11g47770	18.6487	4.13883	0.743392	5.56748	2.58445e-08	1.49833e-06
LOC_Os04g54120	12.3821	4.12171	0.975098	4.22697	2.36858e-05	0.000762094
LOC_Os11g40009	27.6066	4.10081	0.697378	5.88032	4.09463e-09	2.70407e-07
LOC_Os04g25650	70.9407	4.02821	0.771846	5.21893	1.79959e-07	9.16588e-06
LOC_Os10g04570	150.64	4.02253	0.454351	8.85335	8.49302e-19	1.76606e-16
LOC_Os12g11730	8.45939	3.98438	1.07016	3.72316	0.000196745	0.00482487
LOC_Os03g28289	88.3787	3.91319	0.364354	10.7401	6.59932e-27	2.81433e-24
LOC_Os02g40200	523.929	3.83462	0.456547	8.39918	4.49622e-17	7.8562e-15
LOC_Os06g11210	12.6797	3.81716	0.899138	4.24536	2.18246e-05	0.00070764
LOC_Os07g30600	19.7197	3.8031	0.691518	5.49963	3.8058e-08	2.15186e-06
LOC_Os01g64330	24.4406	3.78365	0.622363	6.0795	1.20562e-09	8.44972e-08
LOC_Os07g02620	12.5321	3.78359	1.01317	3.73439	0.00018817	0.00464628
LOC_Os07g40986	161.585	3.78347	0.311208	12.1574	5.24254e-34	4.88546e-31
LOC_Os02g20360	4311.48	3.7819	0.619271	6.10703	1.01503e-09	7.23488e-08
LOC_Os11g47570	24.1904	3.74728	0.606881	6.17465	6.63103e-10	4.83604e-08
LOC_Os06g51050	255.715	3.71905	1.2479	2.98025	0.00288013	0.044788
LOC_Os11g40850	42.95	3.71243	0.665754	5.57628	2.45717e-08	1.43113e-06
LOC_Os08g31670	70.0274	3.70355	0.458236	8.08218	6.36192e-16	9.52811e-14
LOC_Os02g52730	140.493	3.67986	0.487795	7.54387	4.56232e-14	5.26437e-12
LOC_Os08g40520	6.96137	3.67472	1.20697	3.04459	0.00232998	0.0380129
LOC_Os03g38800	22.7929	3.67041	0.738534	4.96986	6.70005e-07	3.00499e-05
LOC_Os01g13610	6.74496	3.62667	1.15561	3.13832	0.00169922	0.0294045
LOC_Os11g47310	108.263	3.60298	0.652118	5.52504	3.29411e-08	1.89231e-06
LOC_Os06g41640	143.07	3.60045	0.380971	9.45071	3.36554e-21	8.64085e-19
LOC_Os11g34270	2303.74	3.56963	0.225959	15.7977	3.22629e-56	1.15967e-52
LOC_Os11g34624	58.0854	3.54163	0.690018	5.13267	2.85664e-07	1.38477e-05
LOC_Os12g44220	25.474	3.53137	0.704093	5.01548	5.29008e-07	2.41568e-05
LOC_Os12g13720	185.302	3.5294	0.28151	12.5374	4.66293e-36	5.10104e-33
LOC_Os12g23150	148.692	3.52078	0.360406	9.76893	1.53067e-22	4.58489e-20
LOC_Os07g31000	16.4176	3.51738	0.725127	4.8507	1.23025e-06	5.28233e-05
LOC_Os08g24200	111.535	3.48772	0.792348	4.40176	1.07378e-05	0.000377867
LOC_Os07g03600	12.1545	3.48741	0.886452	3.93413	8.34999e-05	0.00232405
LOC_Os05g30220	901.862	3.47302	0.224924	15.4408	8.69611e-54	2.73503e-50
LOC_Os12g24040	105.216	3.45334	0.38433	8.98535	2.57911e-19	5.69237e-17
LOC_Os07g42030	7.88549	3.4419	1.14909	2.99533	0.00274151	0.0431659
LOC_Os08g20420	65.443	3.43856	0.578354	5.94543	2.75729e-09	1.85003e-07
LOC_Os06g14260	13.8512	3.39819	1.08211	3.14034	0.00168749	0.0292619
LOC_Os10g40934	1492.69	3.39195	0.581207	5.83605	5.34537e-09	3.46636e-07
LOC_Os08g39850	713.992	3.3725	0.657645	5.12816	2.92594e-07	1.40764e-05
LOC_Os12g03640	34.4483	3.3664	1.03178	3.26272	0.0011035	0.0208447
LOC_Os11g12040	54.7842	3.36259	0.430511	7.81069	5.68773e-15	7.69403e-13
LOC_Os11g44230	9.33438	3.33166	1.05241	3.16573	0.00154692	0.027333
LOC_Os02g51930	9.14448	3.32842	1.11775	2.97779	0.00290337	0.0450103
LOC_Os03g25490	12.6443	3.31218	0.97566	3.39481	0.000686768	0.0141175
LOC_Os11g17504	139.379	3.26497	0.696034	4.69081	2.72121e-06	0.00010868
LOC_Os03g18850	320.644	3.23996	0.41088	7.88542	3.13483e-15	4.35776e-13
LOC_Os11g40150	13.8903	3.22553	0.7522	4.28814	1.80178e-05	0.000597513
LOC_Os12g10440	12.0928	3.21977	0.727638	4.42495	9.64627e-06	0.000343295
LOC_Os08g37470	6.94222	3.21939	1.02937	3.12754	0.00176274	0.030316
LOC_Os10g30560	56.9017	3.21858	0.67159	4.79247	1.64736e-06	6.89672e-05
LOC_Os03g45519	8.61649	3.18236	0.979853	3.2478	0.00116302	0.0217728
LOC_Os01g64340	9.97435	3.17112	0.895711	3.54034	0.000399613	0.00887437
LOC_Os02g12040	13.4995	3.16328	0.751922	4.20692	2.58869e-05	0.000823366
LOC_Os04g53830	34.7632	3.1387	0.829089	3.78572	0.000153264	0.00390311
LOC_Os11g45820	114.745	3.12585	0.318348	9.81896	9.3303e-23	2.82843e-20
LOC_Os11g45070	11.5275	3.11675	0.991701	3.14284	0.00167318	0.0291166
LOC_Os08g37930	63.2877	3.09172	0.984313	3.14099	0.00168378	0.0292378
LOC_Os12g11660	738.909	3.07353	0.497348	6.17983	6.41694e-10	4.69351e-08
LOC_Os02g40240	24610.5	3.05275	0.367971	8.29617	1.07521e-16	1.81566e-14
LOC_Os12g35330	71.2322	3.04465	0.635829	4.78847	1.68054e-06	7.01228e-05
LOC_Os11g37950	386.014	3.0356	0.58806	5.16205	2.44256e-07	1.20979e-05
LOC_Os10g41999	2463.16	3.03134	0.560693	5.40641	6.4299e-08	3.53237e-06
LOC_Os01g64949	16.8912	3.02559	0.716734	4.22135	2.42843e-05	0.000779359
LOC_Os03g05334	24.0897	3.01854	0.908738	3.32168	0.000894775	0.0174879
LOC_Os07g40920	124.312	3.01573	0.361198	8.34924	6.87044e-17	1.17597e-14
LOC_Os04g26920	14048.5	3.01028	0.325136	9.25851	2.07298e-20	5.01521e-18
LOC_Os12g15930	15.1839	2.99962	0.662688	4.52644	5.99843e-06	0.000224593
LOC_Os01g04540	89.0027	2.99755	0.917233	3.26804	0.00108295	0.0205181
LOC_Os06g37010	349.11	2.99744	0.534375	5.60924	2.03219e-08	1.20594e-06
LOC_Os02g36140	172.779	2.98798	0.735147	4.06447	4.81414e-05	0.00142504
LOC_Os12g04870	53.1779	2.98779	0.461284	6.47713	9.34849e-11	7.37358e-09
LOC_Os07g03710	219.874	2.98657	0.595053	5.019	5.19417e-07	2.38486e-05
LOC_Os06g09980	63.902	2.96594	0.646215	4.58972	4.4385e-06	0.00017076
LOC_Os07g23570	66.0643	2.96515	0.759116	3.90605	9.38163e-05	0.00257698
LOC_Os12g12560	6912.24	2.96032	0.28039	10.5579	4.67223e-26	1.83684e-23
LOC_Os09g37880	11.6402	2.9476	0.810766	3.63557	0.000277368	0.0065162
LOC_Os04g32320	32.9193	2.92899	0.512209	5.71835	1.07566e-08	6.66621e-07
LOC_Os11g43490	9.99455	2.92437	0.809254	3.61366	0.000301903	0.0070011
LOC_Os12g17430	181.769	2.91052	0.499522	5.8266	5.65663e-09	3.65878e-07
LOC_Os12g10660	29.9791	2.9007	0.571819	5.07275	3.92112e-07	1.85102e-05
LOC_Os07g35640	32.5335	2.88895	0.60607	4.76669	1.87274e-06	7.70943e-05
LOC_Os03g09910	72.1427	2.86765	0.728413	3.93684	8.25609e-05	0.00230046
LOC_Os11g45410	68.4885	2.86447	0.351113	8.15826	3.39883e-16	5.2465e-14
LOC_Os07g35630	67.3063	2.86016	0.512908	5.57637	2.4559e-08	1.43113e-06
LOC_Os06g51060	1888.23	2.85444	0.530895	5.37666	7.5881e-08	4.15053e-06
LOC_Os02g13780	16.2529	2.81498	0.801699	3.51127	0.000445972	0.00976597
LOC_Os01g41430	67.8014	2.80139	0.640379	4.37458	1.21667e-05	0.000420503
LOC_Os07g23210	38.3998	2.79967	0.397913	7.0359	1.97982e-12	1.92333e-10
LOC_Os12g38250	21.6361	2.79402	0.647426	4.31559	1.59177e-05	0.000535434
LOC_Os02g31030	1145.98	2.78	0.329153	8.44592	3.01653e-17	5.46035e-15
LOC_Os12g43570	15.8811	2.77613	0.634068	4.37829	1.19614e-05	0.000414546
LOC_Os11g45050	129.909	2.75183	0.290343	9.47786	2.59557e-21	6.73268e-19
LOC_Os07g13770	123.899	2.74981	0.49294	5.57839	2.4275e-08	1.42374e-06
LOC_Os08g05780	126.835	2.74735	0.73321	3.74701	0.000178952	0.00446688
LOC_Os02g44530	12.8214	2.73842	0.878741	3.1163	0.00183136	0.0312824
LOC_Os07g17210	6.36172	2.71662	0.903747	3.00596	0.00264747	0.0421225
LOC_Os11g47290	87.7521	2.69439	0.641225	4.20194	2.64637e-05	0.000836032
LOC_Os05g07710	85.3365	2.68337	0.48172	5.57039	2.54168e-08	1.47693e-06
LOC_Os01g36294	375.002	2.6799	0.609004	4.40046	1.08022e-05	0.0003796
LOC_Os01g58280	172.523	2.67482	0.733766	3.64533	0.000267049	0.00630322
LOC_Os11g06150	62.7102	2.6669	0.632075	4.21927	2.45089e-05	0.000785566
LOC_Os11g45850	76.8679	2.66672	0.334551	7.97103	1.57354e-15	2.23683e-13
LOC_Os04g13140	146.751	2.66044	0.437301	6.08376	1.17395e-09	8.25076e-08
LOC_Os09g30414	23.6917	2.65612	0.717904	3.69982	0.00021575	0.00523986
LOC_Os03g16780	13.2651	2.64909	0.781811	3.3884	0.000703009	0.0144042
LOC_Os12g10340	7.25026	2.64466	0.83356	3.17273	0.00151013	0.0269097
LOC_Os07g28160	21.2758	2.63831	0.742591	3.55285	0.000381079	0.00856102
LOC_Os09g30250	18.2652	2.63755	0.753758	3.4992	0.000466649	0.0101745
LOC_Os05g07940	210.015	2.63498	0.684703	3.84836	0.00011891	0.00314606
LOC_Os05g37830	14.5498	2.63101	0.707531	3.71858	0.000200342	0.00489875
LOC_Os11g48060	749.403	2.61408	0.252995	10.3325	5.02198e-25	1.85821e-22
LOC_Os05g05080	15.5097	2.61258	0.745986	3.50219	0.000461456	0.0100787
LOC_Os10g22520	361.445	2.61236	0.654529	3.9912	6.57411e-05	0.00188181
LOC_Os06g01890	137.254	2.6118	0.490546	5.32427	1.01357e-07	5.35766e-06
LOC_Os04g48850	66.4981	2.60011	0.884307	2.94028	0.00327917	0.0492581
LOC_Os03g61829	1277.82	2.59107	0.210242	12.3242	6.70839e-35	6.49191e-32
LOC_Os10g41083	9.28357	2.55664	0.776311	3.29332	0.000990113	0.0190309
LOC_Os11g44960	12.5859	2.54591	0.690445	3.68734	0.000226606	0.00545612
LOC_Os12g25630	20.2765	2.53353	0.60796	4.16726	3.08279e-05	0.000949403
LOC_Os11g38140	61.2037	2.53127	0.342058	7.4001	1.36077e-13	1.4758e-11
LOC_Os09g21810	123.612	2.52484	0.393134	6.42235	1.34184e-10	1.02933e-08
LOC_Os07g33580	140.291	2.50756	0.718989	3.48761	0.000487352	0.0105075
LOC_Os09g32670	75.408	2.50525	0.603825	4.14897	3.33978e-05	0.00102478
LOC_Os10g42020	580.4	2.50396	0.48905	5.12006	3.05442e-07	1.46107e-05
LOC_Os02g05210	14.3219	2.49164	0.643459	3.87226	0.000107829	0.00290792
LOC_Os12g11680	119.016	2.48906	0.45668	5.45034	5.02735e-08	2.77397e-06
LOC_Os10g40950	33.4314	2.4583	0.692361	3.5506	0.000384352	0.00862619
LOC_Os03g19090	18.2353	2.4545	0.699956	3.50665	0.000453777	0.00992825
LOC_Os08g38800	312.099	2.45236	0.220292	11.1323	8.7351e-29	5.11125e-26
LOC_Os06g40818	52.2646	2.45117	0.41296	5.93561	2.92748e-09	1.959e-07
LOC_Os08g25050	553.835	2.44294	0.175907	13.8877	7.52483e-44	1.26221e-40
LOC_Os03g45960	83.7516	2.44161	0.618904	3.94505	7.97846e-05	0.00223299
LOC_Os06g22440	24.603	2.43809	0.723931	3.36785	0.000757577	0.0153969
LOC_Os12g29820	19.2497	2.43362	0.767887	3.16924	0.0015284	0.0271086
LOC_Os12g33415	39.1085	2.43089	0.473534	5.1335	2.84404e-07	1.38144e-05
LOC_Os01g43610	44.1778	2.42162	0.546978	4.42727	9.54337e-06	0.000340597
LOC_Os04g12560	115.102	2.40515	0.250215	9.61232	7.093e-22	1.96118e-19
LOC_Os07g02970	62.76	2.39656	0.537962	4.45488	8.39398e-06	0.00030345
LOC_Os04g51920	537.004	2.39472	0.321596	7.44634	9.59619e-14	1.05437e-11
LOC_Os01g19480	9.37705	2.3937	0.720098	3.32413	0.000886958	0.017372
LOC_Os02g49720	56.4396	2.38251	0.725526	3.28384	0.00102403	0.019564
LOC_Os12g38540	22.6571	2.36718	0.500666	4.72806	2.26675e-06	9.15468e-05
LOC_Os07g31250	34.322	2.36232	0.528338	4.47123	7.77698e-06	0.000284001
LOC_Os01g70730	78.9013	2.36202	0.500784	4.71665	2.39762e-06	9.63683e-05
LOC_Os11g45040	132.9	2.36036	0.386976	6.0995	1.06398e-09	7.51988e-08
LOC_Os08g08580	18.1381	2.33761	0.674258	3.46693	0.000526438	0.011273
LOC_Os01g57280	202.596	2.3267	0.317805	7.32115	2.45861e-13	2.58833e-11
LOC_Os07g01540	296.454	2.29085	0.290245	7.89281	2.9545e-15	4.1299e-13
LOC_Os05g47700	61.0366	2.2822	0.542417	4.20746	2.58254e-05	0.000822524
LOC_Os02g02400	11221.2	2.27737	0.519149	4.38674	1.15062e-05	0.0004011
LOC_Os06g36450	416.24	2.27233	0.23697	9.58908	8.88725e-22	2.39481e-19
LOC_Os03g04560	21.4996	2.26639	0.590725	3.83663	0.000124733	0.00327599
LOC_Os07g13790	20.2907	2.2651	0.512565	4.41915	9.90899e-06	0.000351155
LOC_Os07g40620	433.405	2.26193	0.194236	11.6452	2.42631e-31	1.74424e-28
LOC_Os08g40680	26.2504	2.25323	0.498126	4.52341	6.08524e-06	0.000227505
LOC_Os12g02160	15.3417	2.24565	0.659784	3.40362	0.000664991	0.0137034
LOC_Os12g43890	20.6593	2.22745	0.547404	4.06911	4.71921e-05	0.00139859
LOC_Os04g25800	161.073	2.22232	0.32786	6.77828	1.21615e-11	1.08126e-09
LOC_Os07g35810	84.3227	2.21401	0.585527	3.78122	0.000156063	0.00396636
LOC_Os05g33630	6599.26	2.20724	0.41516	5.3166	1.05727e-07	5.56526e-06
LOC_Os11g37860	294.693	2.17237	0.323131	6.72289	1.78156e-11	1.53513e-09
LOC_Os07g30150	189.847	2.15257	0.440711	4.88431	1.03793e-06	4.51041e-05
LOC_Os09g15284	286.243	2.15178	0.284507	7.56318	3.93329e-14	4.60305e-12
LOC_Os04g24510	287.828	2.14687	0.605162	3.5476	0.000388752	0.00867668
LOC_Os08g02990	249.103	2.1258	0.287995	7.38138	1.56658e-13	1.6917e-11
LOC_Os09g33850	481.638	2.12426	0.547033	3.88323	0.000103077	0.00280078
LOC_Os02g04340	26.9703	2.12127	0.585499	3.62301	0.00029119	0.00677983
LOC_Os05g35010	68.9546	2.10583	0.412683	5.10277	3.3472e-07	1.59505e-05
LOC_Os07g35940	26.0368	2.07278	0.443291	4.67589	2.92675e-06	0.000116335
LOC_Os01g63980	37.1359	2.06805	0.638251	3.24018	0.00119455	0.0222638
LOC_Os11g34650	346.289	2.0592	0.20256	10.1659	2.81568e-24	9.44604e-22
LOC_Os04g30490	166.474	2.05753	0.249897	8.23349	1.81835e-16	2.93279e-14
LOC_Os05g35930	69.7696	2.05219	0.470206	4.36445	1.27444e-05	0.000438063
LOC_Os07g36560	25.2959	2.05217	0.652913	3.1431	0.00167167	0.0291166
LOC_Os07g35730	59.8453	2.0443	0.403053	5.07205	3.93547e-07	1.85431e-05
LOC_Os07g16364	401.109	2.04079	0.185862	10.9801	4.76222e-28	2.54941e-25
LOC_Os05g34854	414.555	2.02311	0.339339	5.96192	2.49292e-09	1.68162e-07
LOC_Os04g29090	69.1649	2.02015	0.393613	5.13232	2.86189e-07	1.38477e-05
LOC_Os07g30830	51.9928	2.01711	0.50977	3.95691	7.59261e-05	0.00214463
LOC_Os12g36750	38.7539	2.01466	0.571266	3.52665	0.000420849	0.00928859
LOC_Os12g10710	1044.81	2.01018	0.464442	4.32816	1.50359e-05	0.000508493
LOC_Os01g56880	729.747	1.98352	0.219664	9.02978	1.72024e-19	3.89936e-17
LOC_Os05g15770	8702.59	1.97969	0.646975	3.05992	0.00221397	0.0366726
LOC_Os09g31031	86.2971	1.95396	0.661121	2.95552	0.00312138	0.047656
LOC_Os01g45020	106.078	1.95299	0.354266	5.51279	3.53181e-08	2.0105e-06
LOC_Os02g07690	231.335	1.93996	0.470925	4.11947	3.79742e-05	0.00114978
LOC_Os11g47650	214.021	1.93955	0.256167	7.57143	3.69125e-14	4.40658e-12
LOC_Os12g44230	308.545	1.93673	0.588664	3.29005	0.00100169	0.0191808
LOC_Os05g22716	38.756	1.93548	0.464125	4.17016	3.04387e-05	0.000940869
LOC_Os07g36544	51.1798	1.92297	0.507475	3.78929	0.000151078	0.00385526
LOC_Os01g60420	66.514	1.92038	0.313281	6.12988	8.79442e-10	6.28626e-08
LOC_Os12g01760	437.157	1.91921	0.228717	8.39118	4.81307e-17	8.29463e-15
LOC_Os12g03920	22.4783	1.91015	0.618972	3.086	0.00202866	0.0340759
LOC_Os09g02270	42.5746	1.90056	0.641721	2.96166	0.00305983	0.0469155
LOC_Os11g01780	877.721	1.90001	0.26971	7.04463	1.85959e-12	1.81353e-10
LOC_Os12g16490	48.9907	1.89688	0.32471	5.84177	5.16491e-09	3.35799e-07
LOC_Os09g39650	330.045	1.89279	0.532293	3.55592	0.000376656	0.00847888
LOC_Os12g07640	64.998	1.89224	0.571657	3.31009	0.000932656	0.0181069
LOC_Os01g41780	108.619	1.89181	0.551337	3.43131	0.000600679	0.0126052
LOC_Os04g07110	59.8001	1.88634	0.639273	2.95076	0.0031699	0.048163
LOC_Os01g12290	49.2173	1.88199	0.523505	3.59497	0.000324425	0.00742754
LOC_Os06g08880	42.4188	1.88085	0.438035	4.29382	1.75621e-05	0.000584498
LOC_Os01g60020	55.9458	1.87499	0.511149	3.66819	0.000244273	0.00582575
LOC_Os03g17410	42.7816	1.87388	0.609702	3.07343	0.0021161	0.0353306
LOC_Os06g14240	292.254	1.87342	0.312408	5.99673	2.01333e-09	1.37283e-07
LOC_Os10g24980	24.6815	1.86498	0.49145	3.79484	0.000147737	0.00378149
LOC_Os06g37140	41.5537	1.8585	0.626011	2.96879	0.00298973	0.0460089
LOC_Os11g45840	195.696	1.85537	0.264769	7.00749	2.42623e-12	2.32115e-10
LOC_Os03g61910	100.34	1.84586	0.460414	4.00913	6.09437e-05	0.00175447
LOC_Os01g07170	646.841	1.83941	0.178599	10.2991	7.11184e-25	2.59335e-22
LOC_Os12g24020	193.209	1.83601	0.490786	3.74095	0.000183324	0.00455793
LOC_Os06g03830	515.737	1.82952	0.410945	4.45198	8.50804e-06	0.000306253
LOC_Os05g42250	761.132	1.82632	0.266995	6.84028	7.90387e-12	7.23161e-10
LOC_Os06g11240	206.703	1.82615	0.473072	3.86019	0.0001133	0.00301667
LOC_Os11g40810	221.584	1.8261	0.353533	5.16528	2.40076e-07	1.19143e-05
LOC_Os11g07950	35.3833	1.82578	0.471832	3.86956	0.000109033	0.0029341
LOC_Os09g39620	82.122	1.82167	0.492326	3.70014	0.000215483	0.00523843
LOC_Os10g05120	83.0516	1.81802	0.327762	5.54677	2.90999e-08	1.67932e-06
LOC_Os09g10340	5376.01	1.80042	0.410429	4.38667	1.15097e-05	0.0004011
LOC_Os04g12830	237.883	1.79539	0.179358	10.0101	1.37645e-23	4.44012e-21
LOC_Os02g09480	33.242	1.79451	0.454006	3.95262	7.73015e-05	0.0021756
LOC_Os10g39710	176.95	1.79241	0.531675	3.37125	0.000748283	0.0152222
LOC_Os04g02120	255.255	1.79061	0.239254	7.48415	7.20136e-14	8.01741e-12
LOC_Os04g26380	449.083	1.78984	0.356696	5.01782	5.22622e-07	2.39521e-05
LOC_Os05g16430	44.3036	1.7855	0.575119	3.10458	0.00190549	0.0323073
LOC_Os06g35940	421.628	1.7845	0.540674	3.30051	0.000965076	0.0186643
LOC_Os11g35425	77.0449	1.78013	0.262789	6.774	1.25273e-11	1.10596e-09
LOC_Os05g29680	44.2054	1.77582	0.376164	4.72086	2.34853e-06	9.46976e-05
LOC_Os01g52130	43.5039	1.77247	0.397663	4.4572	8.3037e-06	0.000301485
LOC_Os10g41040	130.168	1.77138	0.306491	5.77957	7.48938e-09	4.77064e-07
LOC_Os07g46280	875.109	1.76757	0.506732	3.48818	0.000486318	0.0105004
LOC_Os08g31200	117.892	1.74933	0.446706	3.91605	9.00102e-05	0.002486
LOC_Os06g19210	42.0986	1.74366	0.360929	4.83104	1.3582e-06	5.75315e-05
LOC_Os10g05250	510.282	1.74098	0.482981	3.60465	0.000312572	0.00719545
LOC_Os11g47000	56.6602	1.73573	0.333865	5.19892	2.00451e-07	1.01073e-05
LOC_Os08g23290	24.6609	1.73281	0.536156	3.23192	0.0012296	0.0228156
LOC_Os04g39880	1244.59	1.72562	0.566128	3.04811	0.00230286	0.0377122
LOC_Os01g16146	956.272	1.71801	0.56186	3.05772	0.00223031	0.036798
LOC_Os11g35420	96.0972	1.71678	0.361133	4.75386	1.99567e-06	8.13826e-05
LOC_Os04g25990	86.9206	1.71356	0.296946	5.77062	7.89805e-09	5.00561e-07
LOC_Os07g01904	3197.27	1.71356	0.318771	5.3755	7.63698e-08	4.1682e-06
LOC_Os08g02070	264.903	1.70198	0.331835	5.129	2.91283e-07	1.40402e-05
LOC_Os03g58890	38.5943	1.7008	0.446358	3.8104	0.000138744	0.00357952
LOC_Os08g26880	23.0107	1.70019	0.51122	3.32575	0.000881823	0.0173205
LOC_Os04g35030	95.3647	1.69275	0.506546	3.34176	0.000832502	0.0165365
LOC_Os04g25740	284.935	1.68624	0.255657	6.59571	4.23214e-11	3.49131e-09
LOC_Os04g34190	16.0123	1.68418	0.561132	3.0014	0.00268745	0.0425323
LOC_Os07g30250	835.408	1.67886	0.199195	8.42823	3.50931e-17	6.26226e-15
LOC_Os01g71180	275.854	1.67518	0.378807	4.42225	9.76762e-06	0.000347123
LOC_Os07g18990	269.382	1.66743	0.323644	5.15206	2.5764e-07	1.26611e-05
LOC_Os01g64520	722.222	1.6645	0.505334	3.29387	0.000988198	0.0190092
LOC_Os04g34010	15.759	1.65144	0.54966	3.00447	0.0026604	0.0422324
LOC_Os03g58980	99.0881	1.64327	0.498729	3.29491	0.00098454	0.0189533
LOC_Os04g52630	66.9846	1.64253	0.431872	3.80328	0.000142792	0.00367338
LOC_Os03g18740	55.0302	1.6364	0.383262	4.26965	1.95782e-05	0.000640582
LOC_Os06g06470	138.725	1.63386	0.271389	6.02034	1.74052e-09	1.19981e-07
LOC_Os05g09480	53.3831	1.63374	0.399495	4.08951	4.32288e-05	0.0012964
LOC_Os12g43970	72.7609	1.6278	0.435097	3.74124	0.000183111	0.00455713
LOC_Os11g31190	263.198	1.61981	0.250434	6.46799	9.93166e-11	7.78475e-09
LOC_Os01g34630	66.9532	1.6194	0.303737	5.33159	9.73587e-08	5.20094e-06
LOC_Os11g33090	306.391	1.616	0.378462	4.26993	1.95537e-05	0.000640582
LOC_Os01g08090	331.918	1.60862	0.343635	4.68117	2.85238e-06	0.000113558
LOC_Os11g31540	54.4848	1.60828	0.478948	3.35795	0.000785218	0.0158435
LOC_Os12g36580	96.6531	1.60037	0.280737	5.7006	1.19385e-08	7.2909e-07
LOC_Os09g24520	59.4544	1.60014	0.343911	4.65277	3.27507e-06	0.000129363
LOC_Os06g36390	88.3978	1.60002	0.308402	5.18809	2.1246e-07	1.06066e-05
LOC_Os11g28910	63.5452	1.58855	0.436478	3.63947	0.000273204	0.0064364
LOC_Os10g33104	278.961	1.58134	0.372413	4.24619	2.17435e-05	0.000705921
LOC_Os03g55260	361.599	1.57993	0.414123	3.81511	0.000136121	0.00352361
LOC_Os10g42040	235.134	1.57924	0.444123	3.55586	0.000376749	0.00847888
LOC_Os10g38740	44.1134	1.57726	0.492699	3.20127	0.00136824	0.0248924
LOC_Os01g19820	85.8501	1.57383	0.329659	4.77412	1.80495e-06	7.45718e-05
LOC_Os08g42390	210.599	1.56994	0.230445	6.81267	9.58032e-12	8.60895e-10
LOC_Os06g39120	8233.89	1.55472	0.448889	3.46348	0.000533234	0.0113703
LOC_Os12g22839	183.498	1.5511	0.261743	5.92606	3.10282e-09	2.06535e-07
LOC_Os12g05260	1196.82	1.54949	0.35513	4.36315	1.28205e-05	0.000439477
LOC_Os09g08120	94.2423	1.54922	0.463577	3.34187	0.000832157	0.0165365
LOC_Os01g55310	210.154	1.54477	0.399942	3.86248	0.00011224	0.00299794
LOC_Os07g35560	2520.23	1.53612	0.457078	3.36074	0.000777349	0.0157226
LOC_Os05g30490	17.4999	1.53516	0.485455	3.1623	0.00156526	0.0276035
LOC_Os11g40830	103.724	1.51367	0.425634	3.55626	0.000376171	0.00847888
LOC_Os09g16760	154.075	1.51045	0.307134	4.9179	8.74794e-07	3.84131e-05
LOC_Os06g48250	139.917	1.50784	0.289225	5.21337	1.85442e-07	9.42606e-06
LOC_Os12g16080	139.448	1.50278	0.450062	3.33905	0.000840661	0.0166027
LOC_Os11g28104	91.6376	1.49925	0.42975	3.48865	0.000485458	0.0105004
LOC_Os08g24380	66.9988	1.49694	0.314058	4.76643	1.87519e-06	7.70943e-05
LOC_Os10g42030	1829.37	1.48686	0.259269	5.73483	9.76126e-09	6.07929e-07
LOC_Os11g34660	24.867	1.48547	0.448563	3.31161	0.000927619	0.0180509
LOC_Os10g22070	88.0837	1.48417	0.471734	3.14621	0.001654	0.0289203
LOC_Os07g33200	77.8475	1.4839	0.365947	4.05495	5.01459e-05	0.00147916
LOC_Os07g03960	598.841	1.47878	0.179078	8.25774	1.48459e-16	2.47376e-14
LOC_Os04g17660	676.374	1.47346	0.382364	3.85355	0.000116417	0.00308659
LOC_Os08g15840	223.001	1.47012	0.215284	6.82872	8.56732e-12	7.75404e-10
LOC_Os02g10780	1055.23	1.46823	0.213034	6.89198	5.50197e-12	5.1083e-10
LOC_Os11g05700	2609.98	1.468	0.329553	4.45452	8.40805e-06	0.000303522
LOC_Os07g12890	2777.75	1.46476	0.436007	3.35947	0.000780909	0.0157819
LOC_Os07g02060	51.7693	1.45991	0.358516	4.0721	4.65915e-05	0.00138568
LOC_Os02g22020	149.642	1.44171	0.259556	5.55454	2.78349e-08	1.61001e-06
LOC_Os10g38489	649.787	1.43139	0.332975	4.2988	1.71722e-05	0.000573037
LOC_Os07g40290	95.4366	1.41538	0.466727	3.03257	0.00242484	0.0392608
LOC_Os02g13290	391.556	1.40697	0.264732	5.31469	1.06837e-07	5.61195e-06
LOC_Os11g30790	93.1787	1.39607	0.327734	4.25978	2.04627e-05	0.000666921
LOC_Os12g35340	229.821	1.39283	0.462192	3.01353	0.00258225	0.0413995
LOC_Os01g55940	181.078	1.37999	0.352804	3.91148	9.17308e-05	0.00252797
LOC_Os06g01760	3737.44	1.3799	0.434443	3.17626	0.0014919	0.0267172
LOC_Os11g37970	497.72	1.37102	0.405806	3.37851	0.000728789	0.014884
LOC_Os05g05550	41.6207	1.36457	0.404668	3.37207	0.000746054	0.0152088
LOC_Os06g44060	94.9397	1.3595	0.338659	4.01435	5.96102e-05	0.00172001
LOC_Os12g24550	119.12	1.35317	0.318368	4.25034	2.13446e-05	0.000693866
LOC_Os03g04570	718.335	1.35235	0.413899	3.26734	0.00108563	0.0205534
LOC_Os01g64640	251.716	1.35	0.428979	3.147	0.00164954	0.0288624
LOC_Os06g10520	996.393	1.34884	0.390283	3.45604	0.000548172	0.0116437
LOC_Os02g18670	42.0478	1.33987	0.368807	3.63298	0.000280168	0.00656972
LOC_Os06g14324	7162.56	1.33617	0.130907	10.207	1.84407e-24	6.35597e-22
LOC_Os12g07810	251.579	1.33374	0.289806	4.60218	4.18085e-06	0.000161589
LOC_Os03g60080	874.418	1.33148	0.346514	3.8425	0.000121785	0.00321199
LOC_Os02g44820	1244.63	1.32835	0.2195	6.05171	1.43314e-09	9.98873e-08
LOC_Os10g38780	857.206	1.32688	0.271216	4.89233	9.96477e-07	4.36041e-05
LOC_Os01g50100	753.773	1.32531	0.352803	3.7565	0.000172305	0.0043224
LOC_Os12g10320	166.882	1.32146	0.249325	5.30017	1.15695e-07	6.02693e-06
LOC_Os01g11910	282.091	1.32111	0.30407	4.34475	1.39432e-05	0.000474728
LOC_Os01g39770	64.9487	1.31892	0.35571	3.70785	0.000209026	0.00509622
LOC_Os11g42850	38.5203	1.31818	0.368538	3.57679	0.000347838	0.00792749
LOC_Os01g27210	920.57	1.31746	0.442034	2.98046	0.00287814	0.0447847
LOC_Os04g34000	633.593	1.31581	0.326433	4.03088	5.55688e-05	0.001622
LOC_Os05g47650	33.7034	1.31499	0.412212	3.19007	0.00142237	0.0257655
LOC_Os01g58290	270.38	1.31186	0.444758	2.9496	0.00318181	0.0482477
LOC_Os02g58270	796.41	1.30687	0.193228	6.76337	1.3482e-11	1.18609e-09
LOC_Os06g41100	43.1356	1.29496	0.416492	3.10921	0.00187591	0.0319348
LOC_Os12g05080	241.539	1.29467	0.374345	3.45849	0.000543211	0.0115535
LOC_Os11g47320	283.562	1.29458	0.264953	4.8861	1.02854e-06	4.48512e-05
LOC_Os04g49560	53.1156	1.28635	0.36004	3.5728	0.000353187	0.00802035
LOC_Os05g33260	624.327	1.28569	0.155793	8.25253	1.55073e-16	2.55019e-14
LOC_Os12g18360	385.567	1.28481	0.229747	5.5923	2.24083e-08	1.32662e-06
LOC_Os11g06290	147.793	1.284	0.353932	3.62781	0.000285834	0.00667768
LOC_Os12g38150	59.7466	1.28347	0.314961	4.07501	4.60116e-05	0.00137006
LOC_Os08g37874	396.525	1.28236	0.309516	4.1431	3.42638e-05	0.0010488
LOC_Os04g02754	656.405	1.27969	0.346609	3.69203	0.00022247	0.00538746
LOC_Os07g48160	374.755	1.27953	0.155565	8.22506	1.95093e-16	3.12658e-14
LOC_Os03g08170	104.298	1.27894	0.402408	3.17822	0.00148182	0.0265949
LOC_Os03g20780	2040.99	1.26327	0.150489	8.39443	4.68155e-17	8.12363e-15
LOC_Os07g29290	415.323	1.26269	0.142439	8.86477	7.66648e-19	1.62098e-16
LOC_Os04g14150	273.419	1.26208	0.291381	4.33137	1.48185e-05	0.000502491
LOC_Os02g06560	555.098	1.25885	0.184148	6.83607	8.1393e-12	7.39325e-10
LOC_Os05g09020	231.376	1.25496	0.275906	4.54851	5.40259e-06	0.000204721
LOC_Os03g15020	1752.62	1.24773	0.234274	5.32595	1.00425e-07	5.33078e-06
LOC_Os01g12000	62.1855	1.24386	0.333509	3.72961	0.000191778	0.00472609
LOC_Os07g27350	407.611	1.24339	0.154589	8.04322	8.75066e-16	1.28758e-13
LOC_Os01g72170	124.835	1.2433	0.391195	3.17821	0.0014819	0.0265949
LOC_Os11g45750	2009.24	1.23632	0.136501	9.05723	1.33802e-19	3.06054e-17
LOC_Os05g41220	599.802	1.23472	0.418367	2.95128	0.00316457	0.0481111
LOC_Os01g07970	137.926	1.23322	0.372337	3.3121	0.00092598	0.018033
LOC_Os02g30110	1789.84	1.22885	0.408819	3.00584	0.00264846	0.0421225
LOC_Os07g33740	36.2102	1.21851	0.409589	2.97495	0.00293037	0.0453172
LOC_Os09g04310	184.413	1.21074	0.37808	3.20233	0.0013632	0.0248726
LOC_Os02g07110	130.006	1.21066	0.295584	4.09583	4.20668e-05	0.00126608
LOC_Os12g09620	148.825	1.20961	0.29679	4.07563	4.5889e-05	0.00136866
LOC_Os01g67580	216.123	1.20348	0.206616	5.8247	5.72154e-09	3.69127e-07
LOC_Os09g28160	122.361	1.20156	0.318701	3.77017	0.000163138	0.00410883
LOC_Os06g17950	161.584	1.19617	0.247688	4.82936	1.36974e-06	5.79228e-05
LOC_Os04g10530	173.472	1.1957	0.279904	4.27182	1.93887e-05	0.000637697
LOC_Os04g35140	505.581	1.19492	0.339027	3.52454	0.000424213	0.00934643
LOC_Os06g37080	164.596	1.19243	0.22254	5.35829	8.40141e-08	4.54597e-06
LOC_Os02g03020	205.258	1.19198	0.36701	3.24782	0.00116293	0.0217728
LOC_Os07g12390	59.2298	1.18907	0.398582	2.98326	0.00285196	0.0444323
LOC_Os02g12480	21921.3	1.17679	0.222407	5.29115	1.2155e-07	6.29568e-06
LOC_Os07g15770	134.317	1.16941	0.394803	2.96201	0.00305641	0.0468916
LOC_Os05g44030	50.7799	1.16353	0.378926	3.07059	0.00213635	0.0355979
LOC_Os12g36770	304.682	1.15949	0.210756	5.50157	3.76422e-08	2.13315e-06
LOC_Os01g67870	113.459	1.15776	0.230263	5.02799	4.95653e-07	2.28828e-05
LOC_Os10g04690	59.1457	1.1567	0.321131	3.60195	0.00031584	0.0072574
LOC_Os07g01890	448.837	1.15537	0.206835	5.58593	2.32456e-08	1.36975e-06
LOC_Os05g05354	63.9043	1.15185	0.346204	3.32708	0.0008776	0.017251
LOC_Os03g63310	1554.04	1.14959	0.311018	3.69622	0.000218832	0.00530958
LOC_Os03g16350	117.669	1.14671	0.249554	4.59505	4.3264e-06	0.000166958
LOC_Os12g16350	9506.5	1.14229	0.186064	6.13922	8.29295e-10	5.9447e-08
LOC_Os08g41910	412.253	1.1326	0.284503	3.98098	6.86311e-05	0.00195564
LOC_Os07g23340	167.21	1.13227	0.257594	4.39555	1.10495e-05	0.000387749
LOC_Os01g57854	87.4266	1.13139	0.369122	3.06507	0.00217616	0.0362019
LOC_Os01g03710	88.2904	1.12303	0.301882	3.72009	0.000199153	0.00487441
LOC_Os01g40260	134.459	1.1221	0.35336	3.1755	0.00149578	0.0267645
LOC_Os09g33820	440.214	1.11816	0.234344	4.77146	1.82899e-06	7.54412e-05
LOC_Os11g40080	2459.31	1.11761	0.167606	6.66806	2.592e-11	2.20329e-09
LOC_Os10g20350	222.617	1.11527	0.185559	6.01035	1.85124e-09	1.26919e-07
LOC_Os08g10510	872.798	1.11267	0.25858	4.30302	1.68487e-05	0.000562987
LOC_Os01g52450	52.4265	1.10252	0.370831	2.97309	0.00294816	0.0455084
LOC_Os06g40120	1147.83	1.10113	0.295266	3.7293	0.000192015	0.00472728
LOC_Os03g11160	53.4931	1.09896	0.359201	3.05946	0.00221735	0.0367044
LOC_Os04g29920	139.264	1.09575	0.227145	4.82402	1.40696e-06	5.9397e-05
LOC_Os12g17880	125.598	1.09343	0.286817	3.81231	0.000137674	0.00355649
LOC_Os07g07080	1754.98	1.09273	0.282117	3.87333	0.000107357	0.00289829
LOC_Os05g16930	78.5981	1.08283	0.354842	3.05159	0.00227629	0.0374094
LOC_Os02g49480	133.956	1.082	0.244427	4.42667	9.56968e-06	0.000341052
LOC_Os05g30950	228.508	1.08019	0.224554	4.81037	1.50648e-06	6.32798e-05
LOC_Os09g02770	99.8715	1.07609	0.284575	3.78139	0.000155954	0.00396636
LOC_Os08g13420	593.705	1.07515	0.348051	3.08906	0.00200789	0.0338157
LOC_Os04g17100	4687.32	1.07476	0.138193	7.77725	7.41193e-15	9.7131e-13
LOC_Os12g20324	157.937	1.07455	0.25059	4.28806	1.80244e-05	0.000597513
LOC_Os02g07010	225.62	1.07171	0.313746	3.41586	0.00063582	0.0132181
LOC_Os04g10460	210.158	1.07019	0.328369	3.25911	0.00111761	0.0210797
LOC_Os11g41710	5552.66	1.06705	0.266121	4.00965	6.08086e-05	0.00175258
LOC_Os12g16290	198.303	1.06663	0.301081	3.54266	0.000396114	0.00882001
LOC_Os07g23494	654.648	1.0664	0.141142	7.55554	4.17142e-14	4.83673e-12
LOC_Os01g15270	5758.52	1.06344	0.254979	4.1707	3.0367e-05	0.000939808
LOC_Os06g38950	42.6376	1.06036	0.329845	3.21473	0.00130569	0.0239449
LOC_Os04g43380	879.779	1.05854	0.316481	3.34473	0.000823624	0.016434
LOC_Os07g42730	1643.14	1.0519	0.266814	3.94246	8.06509e-05	0.00225351
LOC_Os03g64070	459.467	1.04955	0.244647	4.29005	1.78631e-05	0.000593728
LOC_Os01g51250	157.375	1.04771	0.272636	3.84289	0.000121596	0.00321037
LOC_Os08g33640	1842.87	1.0454	0.142503	7.33601	2.20061e-13	2.33627e-11
LOC_Os10g01134	1990.21	1.0451	0.345798	3.02228	0.00250882	0.0403351
LOC_Os09g21180	455.095	1.0422	0.325521	3.20164	0.0013665	0.0248787
LOC_Os06g47910	192.025	1.03864	0.269966	3.84729	0.000119433	0.00315656
LOC_Os12g25800	109.683	1.03551	0.28548	3.62726	0.000286444	0.00668573
LOC_Os12g43640	1060.69	1.03515	0.224382	4.61336	3.9621e-06	0.000153843
LOC_Os12g21734	65.3671	1.03392	0.343439	3.0105	0.0026082	0.0416895
LOC_Os05g10940	154.529	1.03362	0.293477	3.52197	0.000428348	0.00942927
LOC_Os02g32020	58.667	1.03156	0.300296	3.43514	0.000592253	0.0124492
LOC_Os08g08592	210.869	1.0261	0.281674	3.64288	0.000269602	0.00635751
LOC_Os07g40974	4496.8	1.02463	0.255135	4.01604	5.91842e-05	0.00170968
LOC_Os02g39400	309.779	1.02299	0.192307	5.31955	1.04025e-07	5.48715e-06
LOC_Os02g43360	511.8	1.0158	0.279978	3.62813	0.000285482	0.00667565
LOC_Os10g25030	223.788	1.01494	0.284072	3.57283	0.000353143	0.00802035
LOC_Os03g14450	2929.92	1.01363	0.202223	5.01245	5.37415e-07	2.44962e-05
LOC_Os06g05450	153.886	1.01361	0.332738	3.04628	0.00231694	0.0378303
LOC_Os11g24630	130.354	1.01318	0.245187	4.13228	3.5919e-05	0.00109546
LOC_Os02g18000	303.418	1.01252	0.322602	3.13859	0.0016976	0.0293988
LOC_Os10g25000	93.7506	1.01159	0.30662	3.29915	0.000969777	0.0187408
LOC_Os04g17064	318.194	1.01111	0.236799	4.26989	1.95567e-05	0.000640582
LOC_Os01g08770	230.066	-1.00503	0.340235	-2.95392	0.00313762	0.0478183
LOC_Os10g30090	702.532	-1.00533	0.131167	-7.66452	1.79498e-14	2.24694e-12
LOC_Os11g35840	37.9001	-1.00583	0.342132	-2.93988	0.00328339	0.0492919
LOC_Os11g03500	260.856	-1.00784	0.244136	-4.1282	3.65615e-05	0.00111371
LOC_Os08g05570	1720.07	-1.00802	0.317915	-3.17073	0.00152056	0.0270571
LOC_Os04g02060	73.4749	-1.00862	0.255173	-3.95271	7.72707e-05	0.0021756
LOC_Os04g11390	2343.22	-1.01018	0.171615	-5.8863	3.94941e-09	2.61503e-07
LOC_Os08g07490	287.061	-1.01066	0.239337	-4.22273	2.41363e-05	0.000775597
LOC_Os01g59090	958.857	-1.0144	0.334914	-3.02884	0.00245495	0.039621
LOC_Os03g57120	598.375	-1.01709	0.302227	-3.36531	0.000764574	0.0155152
LOC_Os03g18890	53.6107	-1.02122	0.346236	-2.94949	0.003183	0.0482477
LOC_Os02g40454	2150.54	-1.02364	0.209547	-4.885	1.03429e-06	4.50239e-05
LOC_Os12g17490	108.697	-1.02541	0.250914	-4.08671	4.37535e-05	0.00131057
LOC_Os07g26440	224.779	-1.02812	0.304626	-3.37501	0.000738133	0.0150626
LOC_Os05g33840	7751.59	-1.02836	0.246666	-4.16902	3.05909e-05	0.000943257
LOC_Os05g07890	61.2212	-1.03329	0.329224	-3.13857	0.00169772	0.0293988
LOC_Os02g48360	110.285	-1.03559	0.292889	-3.53579	0.000406558	0.0090127
LOC_Os11g03240	139.36	-1.03863	0.311834	-3.33072	0.000866213	0.0170672
LOC_Os03g60380	99.0443	-1.0442	0.332249	-3.14281	0.00167333	0.0291166
LOC_Os04g32240	43.9706	-1.04574	0.355016	-2.9456	0.00322329	0.048651
LOC_Os11g38920	115.96	-1.049	0.329329	-3.18527	0.0014462	0.0260658
LOC_Os11g35340	59.3911	-1.05497	0.288775	-3.65325	0.000258942	0.00615226
LOC_Os11g33240	929.345	-1.05805	0.131189	-8.0651	7.31784e-16	1.08949e-13
LOC_Os07g25590	631.433	-1.0642	0.267303	-3.98126	6.85506e-05	0.00195556
LOC_Os03g02530	45.5311	-1.06768	0.318775	-3.34931	0.000810128	0.0161903
LOC_Os06g07770	82.1283	-1.07508	0.298724	-3.5989	0.000319568	0.00732967
LOC_Os01g10900	57.5793	-1.07737	0.283645	-3.79831	0.000145684	0.00373655
LOC_Os12g14110	260.073	-1.07771	0.169148	-6.37139	1.87322e-10	1.42825e-08
LOC_Os01g73160	144.021	-1.0841	0.354652	-3.05679	0.0022372	0.0368633
LOC_Os07g12630	49.9713	-1.08632	0.351398	-3.09142	0.001992	0.0335704
LOC_Os11g39670	713.739	-1.09693	0.145605	-7.53358	4.9366e-14	5.6459e-12
LOC_Os06g14450	209.043	-1.09934	0.269741	-4.07553	4.59104e-05	0.00136866
LOC_Os11g47910	281.273	-1.104	0.19999	-5.52029	3.38447e-08	1.93979e-06
LOC_Os12g19381	384701	-1.10547	0.27952	-3.95489	7.65709e-05	0.00215987
LOC_Os09g12650	95.8396	-1.11038	0.289889	-3.83035	0.000127962	0.00334278
LOC_Os04g16450	819.223	-1.11841	0.23424	-4.77464	1.80033e-06	7.45035e-05
LOC_Os02g36840	43.2136	-1.12845	0.382776	-2.94807	0.00319763	0.0484088
LOC_Os02g21580	89.3142	-1.12944	0.329187	-3.43101	0.000601339	0.0126086
LOC_Os12g27440	165.624	-1.14132	0.286118	-3.98898	6.63584e-05	0.00189561
LOC_Os11g35890	119.87	-1.14423	0.238823	-4.79112	1.65856e-06	6.93205e-05
LOC_Os12g02080	38.0052	-1.14468	0.384132	-2.9799	0.00288344	0.0448118
LOC_Os11g13670	342.14	-1.15533	0.321001	-3.59915	0.000319263	0.00732936
LOC_Os02g48560	13106.3	-1.16172	0.276335	-4.20404	2.62192e-05	0.000829813
LOC_Os06g14400	91.6642	-1.16828	0.316355	-3.69293	0.000221689	0.00537372
LOC_Os10g12290	63.3986	-1.17469	0.378268	-3.10545	0.00189987	0.0322555
LOC_Os01g59970	724.585	-1.1788	0.391584	-3.01033	0.00260963	0.0416895
LOC_Os01g66510	253.057	-1.18353	0.1774	-6.67151	2.53185e-11	2.15946e-09
LOC_Os11g43390	230.703	-1.18356	0.256461	-4.61499	3.93123e-06	0.000153355
LOC_Os02g40730	80.5734	-1.18467	0.304939	-3.88495	0.000102352	0.00278709
LOC_Os11g09710	75.417	-1.18688	0.402892	-2.9459	0.00322016	0.048633
LOC_Os07g36210	281.67	-1.19002	0.206825	-5.75377	8.72752e-09	5.46252e-07
LOC_Os03g05520	60.4316	-1.19737	0.307023	-3.89992	9.62233e-05	0.00263733
LOC_Os11g35220	613.593	-1.19876	0.185474	-6.46325	1.02478e-10	8.00762e-09
LOC_Os05g50800	233.986	-1.19945	0.248193	-4.83271	1.34684e-06	5.72429e-05
LOC_Os06g15390	95.8302	-1.20208	0.296434	-4.05513	5.01056e-05	0.00147916
LOC_Os04g48950	46.3189	-1.20213	0.346669	-3.46765	0.000525035	0.0112621
LOC_Os04g34230	139.849	-1.21536	0.239968	-5.06466	4.09123e-07	1.92051e-05
LOC_Os05g30240	231.679	-1.21557	0.288601	-4.21194	2.53184e-05	0.000807397
LOC_Os11g47800	110.892	-1.22215	0.278346	-4.39076	1.12955e-05	0.000395281
LOC_Os01g74160	998.043	-1.22583	0.316252	-3.8761	0.000106143	0.00287787
LOC_Os02g06460	39.0125	-1.22833	0.393774	-3.11937	0.00181237	0.030979
LOC_Os08g24390	2955.11	-1.24465	0.293565	-4.23976	2.23759e-05	0.000724583
LOC_Os10g09240	88.0673	-1.24521	0.417288	-2.98405	0.00284464	0.0443458
LOC_Os11g44800	168.676	-1.24599	0.189048	-6.59091	4.37149e-11	3.57114e-09
LOC_Os07g45120	23.5087	-1.24768	0.408846	-3.0517	0.0022755	0.0374094
LOC_Os02g44750	37.5164	-1.2483	0.40597	-3.07487	0.00210595	0.0351846
LOC_Os07g41250	985.583	-1.25017	0.261499	-4.7808	1.746e-06	7.24937e-05
LOC_Os07g10840	6402.2	-1.25028	0.348149	-3.59123	0.000329127	0.00752833
LOC_Os02g58170	50.9682	-1.25566	0.399528	-3.14286	0.00167306	0.0291166
LOC_Os01g19170	342.839	-1.2571	0.326482	-3.85044	0.000117906	0.00312276
LOC_Os06g08080	177.71	-1.26995	0.383893	-3.30809	0.000939359	0.018223
LOC_Os11g10870	52.9945	-1.27163	0.398018	-3.1949	0.00139879	0.0254115
LOC_Os06g32910	208.361	-1.27827	0.239664	-5.33357	9.62994e-08	5.1553e-06
LOC_Os04g11400	4485.89	-1.28086	0.137406	-9.32171	1.14483e-20	2.85199e-18
LOC_Os08g04400	67.1595	-1.28911	0.289547	-4.45218	8.50021e-06	0.000306253
LOC_Os03g60639	2029.74	-1.29342	0.271419	-4.76539	1.88488e-06	7.73662e-05
LOC_Os12g26850	510.389	-1.2945	0.254877	-5.07893	3.79573e-07	1.79858e-05
LOC_Os04g43360	53.3593	-1.29632	0.340759	-3.80422	0.000142253	0.00366349
LOC_Os04g01140	92.8671	-1.29663	0.440424	-2.94404	0.00323954	0.0487792
LOC_Os02g02840	168.091	-1.30732	0.423302	-3.08838	0.00201249	0.0338705
LOC_Os05g18280	83.1763	-1.30765	0.374007	-3.49632	0.000471718	0.0102583
LOC_Os08g02950	343.5	-1.32033	0.179339	-7.3622	1.80897e-13	1.93683e-11
LOC_Os10g04750	51.4173	-1.32391	0.335425	-3.94697	7.91471e-05	0.00221762
LOC_Os02g13560	6808.3	-1.32736	0.252405	-5.25886	1.44953e-07	7.45839e-06
LOC_Os04g32350	890.448	-1.32758	0.185108	-7.17189	7.39668e-13	7.47421e-11
LOC_Os08g07010	325.046	-1.32879	0.422799	-3.14283	0.00167321	0.0291166
LOC_Os11g11990	482.903	-1.329	0.329294	-4.03591	5.43922e-05	0.00159135
LOC_Os04g14250	41.5698	-1.32924	0.424983	-3.12774	0.00176154	0.030316
LOC_Os08g30020	4732.9	-1.33178	0.317592	-4.19337	2.74841e-05	0.000861181
LOC_Os06g34100	623.879	-1.33467	0.369882	-3.60836	0.000308139	0.00711946
LOC_Os03g31690	2446.01	-1.34932	0.25319	-5.32928	9.86017e-08	5.25618e-06
LOC_Os07g19130	137.365	-1.35052	0.278328	-4.85228	1.22049e-06	5.24935e-05
LOC_Os04g34250	879.529	-1.35183	0.366427	-3.68923	0.000224933	0.00542621
LOC_Os10g39640	36.8263	-1.35436	0.439308	-3.08294	0.00204964	0.0343807
LOC_Os01g66520	570.266	-1.36196	0.249542	-5.45783	4.81986e-08	2.6712e-06
LOC_Os12g24580	473.569	-1.36202	0.192347	-7.08106	1.43056e-12	1.41154e-10
LOC_Os04g02620	305.85	-1.36952	0.458458	-2.98724	0.00281513	0.0440769
LOC_Os04g12430	58.575	-1.37564	0.379702	-3.62293	0.000291284	0.00677983
LOC_Os08g34700	189.168	-1.38161	0.279816	-4.93756	7.9105e-07	3.51654e-05
LOC_Os11g45924	368.246	-1.38346	0.24139	-5.7312	9.97225e-09	6.19535e-07
LOC_Os02g01590	20613	-1.38809	0.413395	-3.35779	0.00078568	0.0158435
LOC_Os11g36790	112.403	-1.3985	0.226802	-6.16617	6.99654e-10	5.08786e-08
LOC_Os06g12450	78.6455	-1.40002	0.361952	-3.86797	0.000109744	0.00294379
LOC_Os07g34650	147.282	-1.40138	0.412606	-3.39641	0.000682762	0.0140581
LOC_Os11g45930	401.194	-1.40546	0.205547	-6.83764	8.05105e-12	7.33958e-10
LOC_Os11g11330	811.009	-1.40602	0.279221	-5.0355	4.76592e-07	2.20839e-05
LOC_Os03g12250	78.0026	-1.40747	0.362644	-3.88114	0.000103966	0.00282189
LOC_Os11g40120	87.5836	-1.41427	0.307258	-4.60287	4.16717e-06	0.000161308
LOC_Os01g25484	12210.5	-1.41442	0.43989	-3.21539	0.00130266	0.0239449
LOC_Os11g34210	1423.71	-1.42845	0.219083	-6.52012	7.02524e-11	5.66545e-09
LOC_Os04g31110	21.9584	-1.42935	0.467328	-3.05856	0.00222405	0.0367249
LOC_Os05g30710	57.4246	-1.42994	0.290168	-4.92797	8.30869e-07	3.68517e-05
LOC_Os10g39700	26.0979	-1.43431	0.451816	-3.17455	0.0015007	0.0267645
LOC_Os05g26660	33.137	-1.43745	0.474427	-3.02986	0.0024467	0.0395385
LOC_Os11g37560	1186.74	-1.43875	0.329235	-4.36996	1.24268e-05	0.000428316
LOC_Os08g45060	35.9671	-1.44636	0.484231	-2.98692	0.00281808	0.0440955
LOC_Os12g12765	206.239	-1.44826	0.259053	-5.5906	2.26283e-08	1.3365e-06
LOC_Os01g11550	44.1472	-1.44926	0.385136	-3.76299	0.000167896	0.00421679
LOC_Os02g43870	33.8231	-1.44954	0.376042	-3.85473	0.000115859	0.00307829
LOC_Os01g62770	238.81	-1.45605	0.320829	-4.53839	5.66845e-06	0.000212871
LOC_Os01g09665	40.3746	-1.45855	0.413323	-3.52883	0.000417395	0.00922044
LOC_Os06g32880	30.8302	-1.46445	0.419754	-3.48883	0.000485134	0.0105004
LOC_Os03g56782	57.1463	-1.47184	0.396702	-3.71019	0.000207101	0.00505419
LOC_Os05g32350	21.5511	-1.47397	0.43915	-3.35642	0.000789581	0.0158806
LOC_Os01g70410	32.1125	-1.4766	0.377861	-3.90779	9.31425e-05	0.00256407
LOC_Os03g56430	63.9779	-1.48193	0.459465	-3.22534	0.00125821	0.0232805
LOC_Os01g09540	4421.88	-1.48304	0.45433	-3.26425	0.00109756	0.0207554
LOC_Os03g01880	460.742	-1.49184	0.327962	-4.54882	5.39478e-06	0.000204721
LOC_Os05g12400	3503.65	-1.49188	0.444379	-3.35722	0.000787293	0.01586
LOC_Os09g30458	116.162	-1.49597	0.430885	-3.47186	0.00051687	0.0111059
LOC_Os11g48050	59.2538	-1.49656	0.358607	-4.17327	3.00265e-05	0.000930416
LOC_Os01g74300	5304.81	-1.50155	0.247332	-6.07098	1.27132e-09	8.88548e-08
LOC_Os06g14350	127.937	-1.50511	0.257273	-5.85026	4.90813e-09	3.19931e-07
LOC_Os10g12050	216.184	-1.50836	0.467663	-3.22532	0.00125833	0.0232805
LOC_Os05g36960	20.2182	-1.51483	0.509378	-2.97388	0.00294061	0.0454476
LOC_Os06g14370	183.838	-1.52272	0.429574	-3.54472	0.000393036	0.00875924
LOC_Os10g42850	30.4416	-1.52578	0.454408	-3.35773	0.000785849	0.0158435
LOC_Os11g38930	72.6484	-1.52654	0.397592	-3.83947	0.000123298	0.00324508
LOC_Os06g12740	227.584	-1.53183	0.510448	-3.00095	0.00269134	0.0425357
LOC_Os06g04920	2516.36	-1.53436	0.439707	-3.48951	0.000483904	0.0104871
LOC_Os07g02480	15.2233	-1.54137	0.524044	-2.9413	0.00326836	0.0491495
LOC_Os05g37350	39.5786	-1.54187	0.361926	-4.26019	2.04256e-05	0.000666573
LOC_Os10g02260	33.0606	-1.54346	0.408663	-3.77685	0.000158823	0.00402837
LOC_Os10g22410	23.5069	-1.55387	0.478283	-3.24884	0.00115878	0.021742
LOC_Os11g38650	2417.22	-1.55486	0.275567	-5.64242	1.67678e-08	9.9975e-07
LOC_Os03g47610	104.019	-1.55911	0.469041	-3.32405	0.000887207	0.017372
LOC_Os01g27230	239.178	-1.56061	0.404273	-3.8603	0.00011325	0.00301667
LOC_Os04g54810	15.7853	-1.5607	0.514127	-3.03562	0.0024004	0.0389404
LOC_Os02g20040	180.067	-1.57968	0.3778	-4.18126	2.89893e-05	0.00090384
LOC_Os11g28184	142.2	-1.58074	0.529012	-2.98811	0.00280713	0.0439789
LOC_Os01g22640	37.305	-1.58768	0.473239	-3.35492	0.00079388	0.0159355
LOC_Os02g03710	229.057	-1.59014	0.330165	-4.81618	1.46331e-06	6.15692e-05
LOC_Os12g02910	51.0127	-1.59169	0.500578	-3.1797	0.00147428	0.026515
LOC_Os05g36010	121.236	-1.59227	0.222659	-7.15116	8.60497e-13	8.66039e-11
LOC_Os02g40750	20.3047	-1.61061	0.482063	-3.34108	0.000834525	0.0165365
LOC_Os02g21090	45.6529	-1.62616	0.401937	-4.04581	5.21427e-05	0.00153446
LOC_Os02g52010	29.6887	-1.63037	0.543122	-3.00185	0.00268346	0.0425323
LOC_Os04g38720	25.7051	-1.64333	0.413725	-3.97203	7.12626e-05	0.00202375
LOC_Os12g23280	914.493	-1.64532	0.217395	-7.56836	3.77956e-14	4.48573e-12
LOC_Os10g16974	283.62	-1.65169	0.32688	-5.05291	4.35133e-07	2.02748e-05
LOC_Os12g17600	153354	-1.66726	0.482692	-3.45408	0.000552177	0.0116947
LOC_Os09g25784	104.481	-1.67184	0.394871	-4.23388	2.29692e-05	0.000742839
LOC_Os02g46370	24.6445	-1.67776	0.544921	-3.0789	0.00207769	0.0348048
LOC_Os02g01210	797.852	-1.68085	0.205543	-8.17761	2.89518e-16	4.55285e-14
LOC_Os01g20700	12.8725	-1.68221	0.568423	-2.95944	0.00308199	0.0471117
LOC_Os02g35320	49.8627	-1.68367	0.312533	-5.38718	7.15711e-08	3.92331e-06
LOC_Os02g14440	67.0857	-1.70461	0.495073	-3.44315	0.000574987	0.0121166
LOC_Os06g40415	42.2824	-1.70584	0.381299	-4.47376	7.6857e-06	0.000281075
LOC_Os03g50960	80.4474	-1.72044	0.420442	-4.09199	4.27695e-05	0.00128416
LOC_Os08g36220	91.1697	-1.73583	0.389529	-4.45623	8.34125e-06	0.000301977
LOC_Os03g57460	33.005	-1.74712	0.495655	-3.52486	0.000423701	0.00934333
LOC_Os01g16980	394.936	-1.74712	0.377338	-4.63012	3.65462e-06	0.000143454
LOC_Os01g40860	999.175	-1.75013	0.224867	-7.78296	7.08467e-15	9.33284e-13
LOC_Os04g26870	20.2807	-1.75087	0.57407	-3.04993	0.00228898	0.0375688
LOC_Os08g41890	37.6119	-1.75193	0.572718	-3.05898	0.00222093	0.0367249
LOC_Os10g27990	22.2829	-1.75284	0.578179	-3.03166	0.00243212	0.0393534
LOC_Os01g52160	18.9653	-1.76512	0.546355	-3.23073	0.00123477	0.0228946
LOC_Os01g53790	15.1106	-1.76685	0.590614	-2.99154	0.00277574	0.0436229
LOC_Os12g16130	29.2206	-1.77937	0.434174	-4.09828	4.16223e-05	0.0012542
LOC_Os03g60340	46.1189	-1.78273	0.585133	-3.04671	0.00231361	0.0378006
LOC_Os06g08250	215	-1.78641	0.314476	-5.68059	1.34232e-08	8.15799e-07
LOC_Os03g17850	28.4147	-1.78727	0.531615	-3.36196	0.000773908	0.0156782
LOC_Os07g35790	124.642	-1.80014	0.469921	-3.83074	0.000127758	0.00334278
LOC_Os08g26220	35.5429	-1.81489	0.380064	-4.77521	1.79524e-06	7.44153e-05
LOC_Os01g23710	385.618	-1.82379	0.22417	-8.13575	4.0938e-16	6.28073e-14
LOC_Os11g36450	45.0492	-1.83126	0.370521	-4.9424	7.71654e-07	3.43639e-05
LOC_Os12g16240	789.295	-1.84517	0.156705	-11.7749	5.2605e-32	4.13623e-29
LOC_Os09g15370	61.9713	-1.85383	0.5052	-3.66949	0.000243035	0.00580722
LOC_Os04g39610	21.5506	-1.85435	0.542252	-3.41972	0.000626867	0.0130676
LOC_Os10g42900	160.025	-1.85794	0.256532	-7.24253	4.40379e-13	4.54114e-11
LOC_Os02g45010	108.904	-1.86504	0.283613	-6.576	4.8328e-11	3.93522e-09
LOC_Os11g42960	20.464	-1.86702	0.488777	-3.81978	0.000133571	0.00346471
LOC_Os09g02300	12.7647	-1.86943	0.576602	-3.24216	0.00118629	0.0221571
LOC_Os04g52260	8233.56	-1.87229	0.618719	-3.02607	0.00247752	0.039934
LOC_Os10g40600	73.977	-1.87652	0.528682	-3.54944	0.000386057	0.00864198
LOC_Os10g09990	142.467	-1.87901	0.353965	-5.30846	1.10552e-07	5.77097e-06
LOC_Os02g06779	49.3623	-1.89491	0.420468	-4.50666	6.58553e-06	0.000244754
LOC_Os03g18060	664.728	-1.90851	0.394519	-4.83757	1.31436e-06	5.5957e-05
LOC_Os12g02370	211.978	-1.91018	0.511107	-3.73734	0.000185977	0.00460115
LOC_Os08g28790	71.4437	-1.92022	0.415062	-4.62633	3.72198e-06	0.000145643
LOC_Os10g36060	32.8863	-1.9236	0.621888	-3.09316	0.00198037	0.0334002
LOC_Os10g17260	365.724	-1.93991	0.389199	-4.98437	6.2163e-07	2.80302e-05
LOC_Os03g08600	69.5866	-1.9423	0.614854	-3.15896	0.00158335	0.0278397
LOC_Os07g27810	67.3061	-1.95877	0.655937	-2.98623	0.00282444	0.0441557
LOC_Os05g47540	108.896	-1.96264	0.259543	-7.56191	3.97195e-14	4.62677e-12
LOC_Os04g52370	116.745	-1.96428	0.455532	-4.31206	1.61738e-05	0.000543324
LOC_Os01g56330	34.6985	-1.98726	0.457811	-4.34078	1.41975e-05	0.000482083
LOC_Os01g54080	54.0326	-2.0066	0.311606	-6.43955	1.19828e-10	9.24844e-09
LOC_Os05g07764	21.2814	-2.01022	0.49893	-4.02906	5.59998e-05	0.00162703
LOC_Os03g59340	19.2454	-2.01038	0.537821	-3.73801	0.00018548	0.00459337
LOC_Os12g19860	17.5137	-2.01146	0.590207	-3.40807	0.000654252	0.0135297
LOC_Os10g25090	156.287	-2.0121	0.652909	-3.08175	0.0020579	0.0344963
LOC_Os05g30160	39.1387	-2.01764	0.424718	-4.75054	2.02871e-06	8.2596e-05
LOC_Os10g36500	68.8377	-2.0194	0.553706	-3.64707	0.000265252	0.00627846
LOC_Os11g46210	58.1551	-2.02253	0.347797	-5.81525	6.05419e-09	3.8959e-07
LOC_Os07g27880	83.6455	-2.02263	0.617465	-3.2757	0.001054	0.0200603
LOC_Os11g12050	567.876	-2.02442	0.418116	-4.84177	1.28685e-06	5.49719e-05
LOC_Os03g32470	23.4719	-2.02789	0.485373	-4.178	2.94081e-05	0.000914632
LOC_Os08g43270	46.8299	-2.03705	0.620648	-3.28214	0.00103022	0.0196671
LOC_Os06g06290	3533.84	-2.03779	0.445064	-4.57865	4.67979e-06	0.000178948
LOC_Os08g01330	51.7933	-2.04349	0.619721	-3.29743	0.00097574	0.0188271
LOC_Os08g15060	30.0122	-2.04799	0.591309	-3.46348	0.000533243	0.0113703
LOC_Os11g43404	195.377	-2.05649	0.270559	-7.60087	2.94138e-14	3.59263e-12
LOC_Os04g50700	27.9026	-2.05654	0.65042	-3.16186	0.00156762	0.0276211
LOC_Os12g10400	101.655	-2.06542	0.365205	-5.65551	1.55381e-08	9.28634e-07
LOC_Os03g64230	68.2293	-2.07247	0.44502	-4.65703	3.20797e-06	0.000127111
LOC_Os01g14670	120.374	-2.08323	0.551643	-3.77641	0.000159105	0.00403145
LOC_Os01g54670	38.762	-2.0878	0.563876	-3.70258	0.000213414	0.00519315
LOC_Os02g39570	1759.18	-2.0947	0.607297	-3.44922	0.000562206	0.0118871
LOC_Os09g25810	2338	-2.10336	0.629232	-3.34274	0.000829562	0.0165131
LOC_Os03g08550	90.1413	-2.12526	0.398971	-5.32685	9.99279e-08	5.31562e-06
LOC_Os10g08754	135.165	-2.12637	0.279749	-7.60099	2.93882e-14	3.59263e-12
LOC_Os09g37780	18.1213	-2.14554	0.588566	-3.64537	0.000267008	0.00630322
LOC_Os08g35710	17.1645	-2.14958	0.60592	-3.54763	0.000388717	0.00867668
LOC_Os04g01320	165.779	-2.15112	0.366762	-5.86516	4.4869e-09	2.94765e-07
LOC_Os09g16790	18.4652	-2.16083	0.682041	-3.16818	0.00153397	0.0271804
LOC_Os05g46470	69.2173	-2.16262	0.551019	-3.92476	8.68173e-05	0.00240309
LOC_Os01g15320	31.2404	-2.16432	0.514643	-4.20548	2.60534e-05	0.000825603
LOC_Os11g32410	58.0734	-2.17921	0.419902	-5.18981	2.10509e-07	1.053e-05
LOC_Os06g02800	39.2851	-2.18703	0.596563	-3.66605	0.000246325	0.00586912
LOC_Os06g14670	55.5309	-2.18713	0.530377	-4.12373	3.72779e-05	0.00113061
LOC_Os04g53760	39.5317	-2.20004	0.546529	-4.02549	5.68573e-05	0.00165004
LOC_Os10g05010	18.0704	-2.20509	0.522831	-4.21759	2.46932e-05	0.000790464
LOC_Os08g39550	30.7693	-2.22033	0.495305	-4.48276	7.36836e-06	0.00027065
LOC_Os08g30080	14.0263	-2.23013	0.698401	-3.19319	0.00140712	0.025526
LOC_Os06g23114	150.197	-2.23073	0.498595	-4.47403	7.67575e-06	0.000281075
LOC_Os02g06770	242.819	-2.23117	0.259751	-8.58965	8.72376e-18	1.67556e-15
LOC_Os03g24560	24.813	-2.23702	0.592803	-3.77363	0.000160889	0.00406439
LOC_Os12g12514	91.439	-2.24614	0.4098	-5.48105	4.22808e-08	2.35882e-06
LOC_Os04g12370	9.34218	-2.2683	0.743158	-3.05225	0.00227134	0.0374013
LOC_Os11g35550	15.3844	-2.27573	0.608784	-3.73815	0.000185376	0.00459337
LOC_Os03g63510	66.651	-2.28121	0.374727	-6.08766	1.14572e-09	8.07495e-08
LOC_Os12g10870	44.6438	-2.28955	0.727035	-3.14916	0.00163743	0.0286704
LOC_Os11g38580	207.304	-2.29928	0.225764	-10.1844	2.32684e-24	7.91159e-22
LOC_Os11g27329	122.484	-2.30523	0.324853	-7.09623	1.28204e-12	1.275e-10
LOC_Os04g51450	115.163	-2.31184	0.541361	-4.27042	1.95108e-05	0.000640582
LOC_Os06g02810	30.9119	-2.31781	0.756226	-3.06497	0.00217692	0.0362019
LOC_Os04g38220	116.951	-2.32418	0.759238	-3.0612	0.0022045	0.0365398
LOC_Os04g02510	15.2804	-2.33094	0.749495	-3.11002	0.00187074	0.0318901
LOC_Os11g45540	59.2121	-2.33281	0.358511	-6.50694	7.66951e-11	6.10673e-09
LOC_Os06g07790	16.593	-2.34476	0.755235	-3.10468	0.00190485	0.0323073
LOC_Os01g18860	336.018	-2.34681	0.279067	-8.40947	4.11872e-17	7.29796e-15
LOC_Os04g54759	103.353	-2.35147	0.413621	-5.68507	1.30759e-08	7.96616e-07
LOC_Os09g32470	69.9742	-2.35459	0.660855	-3.56294	0.000366726	0.00828294
LOC_Os03g03840	13.8049	-2.35644	0.627894	-3.75293	0.000174781	0.00437173
LOC_Os04g30010	154.845	-2.37793	0.565934	-4.20178	2.64822e-05	0.000836032
LOC_Os01g07770	312.456	-2.39116	0.367226	-6.51142	7.44458e-11	5.94645e-09
LOC_Os12g16250	276.699	-2.39758	0.274037	-8.74913	2.15013e-18	4.32795e-16
LOC_Os07g30240	698.331	-2.41638	0.224934	-10.7426	6.41923e-27	2.78473e-24
LOC_Os12g12760	12.6534	-2.42547	0.708459	-3.42359	0.000618009	0.012915
LOC_Os11g36150	104.673	-2.42861	0.275605	-8.81193	1.23011e-18	2.51632e-16
LOC_Os02g33410	12.9916	-2.42977	0.727382	-3.34043	0.000836493	0.0165594
LOC_Os06g10990	33.1739	-2.44154	0.476765	-5.12106	3.03822e-07	1.45609e-05
LOC_Os05g26040	144.202	-2.44886	0.30598	-8.00334	1.21089e-15	1.76112e-13
LOC_Os11g17330	86.6543	-2.4507	0.406962	-6.02195	1.72329e-09	1.1912e-07
LOC_Os07g05840	30.0584	-2.45679	0.77501	-3.17001	0.00152431	0.0271048
LOC_Os11g25560	168.318	-2.46815	0.43288	-5.7017	1.18617e-08	7.26163e-07
LOC_Os07g41310	208.736	-2.48384	0.212196	-11.7054	1.19591e-31	8.85011e-29
LOC_Os08g37690	44.5166	-2.48514	0.452482	-5.49225	3.9684e-08	2.2238e-06
LOC_Os12g17480	166.291	-2.49564	0.238679	-10.456	1.37485e-25	5.24129e-23
LOC_Os02g41830	15.8264	-2.51442	0.6106	-4.11795	3.82257e-05	0.00115601
LOC_Os08g19420	17.3724	-2.53498	0.725465	-3.49428	0.000475348	0.0103194
LOC_Os12g20130	39.1478	-2.54425	0.503077	-5.05737	4.25081e-07	1.98801e-05
LOC_Os04g20920	634.834	-2.5593	0.174343	-14.6796	8.70413e-49	1.99095e-45
LOC_Os04g40510	9.60712	-2.56767	0.871461	-2.9464	0.00321495	0.0485834
LOC_Os01g60330	32.9023	-2.58766	0.436144	-5.93303	2.97403e-09	1.98487e-07
LOC_Os01g68050	52.8052	-2.60389	0.823966	-3.16019	0.00157666	0.0277609
LOC_Os04g48930	146.43	-2.61254	0.800374	-3.26415	0.00109795	0.0207554
LOC_Os02g19470	85.5732	-2.61543	0.432541	-6.04668	1.47865e-09	1.02774e-07
LOC_Os09g32540	10.2157	-2.62165	0.78465	-3.34117	0.000834267	0.0165365
LOC_Os05g12320	131.351	-2.62669	0.574284	-4.57386	4.78828e-06	0.000182542
LOC_Os02g40450	99.8296	-2.63011	0.346646	-7.58732	3.26598e-14	3.95074e-12
LOC_Os03g28330	391.213	-2.65764	0.606285	-4.38349	1.16792e-05	0.000406445
LOC_Os02g49986	9.30992	-2.65943	0.767572	-3.46473	0.000530765	0.0113366
LOC_Os05g48650	60.2539	-2.70764	0.628597	-4.30744	1.65157e-05	0.000554069
LOC_Os08g44270	99.4627	-2.71571	0.743796	-3.65115	0.000261071	0.00618531
LOC_Os04g49250	12.3712	-2.74607	0.715446	-3.83826	0.000123911	0.00325782
LOC_Os03g14654	51.073	-2.75048	0.547809	-5.02087	5.14377e-07	2.36928e-05
LOC_Os04g05700	15.1713	-2.75983	0.684787	-4.0302	5.57304e-05	0.00162483
LOC_Os01g16030	38.1721	-2.76911	0.818662	-3.38248	0.000718334	0.0146824
LOC_Os05g04380	68.8186	-2.82969	0.791734	-3.57405	0.000351508	0.00799665
LOC_Os11g12650	230.559	-2.83984	0.249848	-11.3663	6.15574e-30	3.87212e-27
LOC_Os08g14890	10.9332	-2.86677	0.763773	-3.75344	0.000174427	0.00437127
LOC_Os04g31240	8.3326	-2.88811	0.898395	-3.21475	0.00130559	0.0239449
LOC_Os01g09880	58.9406	-2.93352	0.761072	-3.85446	0.000115986	0.00307839
LOC_Os01g08190	12.5429	-2.94412	0.74579	-3.94765	7.89215e-05	0.00221376
LOC_Os12g01810	22.5095	-2.97998	0.578856	-5.14805	2.63212e-07	1.28596e-05
LOC_Os06g04090	50.7425	-2.9929	0.768779	-3.89306	9.89889e-05	0.00270137
LOC_Os05g31530	166.144	-3.039	0.295391	-10.2881	7.97516e-25	2.86427e-22
LOC_Os06g38960	53.6404	-3.05498	1.00415	-3.04234	0.00234743	0.0382042
LOC_Os02g06760	14.2112	-3.08017	0.715487	-4.305	1.66986e-05	0.000559457
LOC_Os07g02440	17.4044	-3.08387	0.884132	-3.48802	0.000486605	0.0105004
LOC_Os10g20510	123.744	-3.18698	0.373116	-8.54153	1.32451e-17	2.46859e-15
LOC_Os01g34050	25.5737	-3.22689	0.703012	-4.59009	4.43057e-06	0.000170716
LOC_Os02g06754	60.0673	-3.22992	0.416814	-7.74907	9.25658e-15	1.19438e-12
LOC_Os10g40620	19.6101	-3.23178	0.931437	-3.46967	0.00052109	0.011187
LOC_Os09g16458	14.6165	-3.27218	0.947185	-3.45464	0.000551028	0.0116802
LOC_Os05g12640	350.713	-3.31013	0.672749	-4.92031	8.64066e-07	3.80083e-05
LOC_Os08g36250	10.9972	-3.3487	0.907619	-3.68954	0.000224658	0.00542478
LOC_Os07g24830	280.912	-3.3675	1.12258	-2.99979	0.00270166	0.0426452
LOC_Os04g08630	8.75014	-3.3895	1.13508	-2.98612	0.00282543	0.0441557
LOC_Os11g35500	57.1655	-3.40576	1.0678	-3.1895	0.00142518	0.0257792
LOC_Os11g11320	127.939	-3.40723	0.369167	-9.22951	2.71874e-20	6.51487e-18
LOC_Os03g58380	14.9152	-3.44518	0.943579	-3.65119	0.000261032	0.00618531
LOC_Os11g34130	257.214	-3.4453	0.330337	-10.4296	1.81569e-25	6.81859e-23
LOC_Os04g28990	8.79801	-3.56166	1.02104	-3.48827	0.000486156	0.0105004
LOC_Os05g43830	109.831	-3.56427	0.352713	-10.1053	5.23301e-24	1.73247e-21
LOC_Os07g35750	105.868	-3.57462	0.443357	-8.06262	7.4679e-16	1.10529e-13
LOC_Os12g27240	167.028	-3.58304	1.17523	-3.04878	0.00229771	0.0376689
LOC_Os11g45864	50.5771	-3.60593	0.609977	-5.91158	3.3884e-09	2.24949e-07
LOC_Os11g38480	1912.74	-3.61208	0.210789	-17.136	7.99299e-66	4.02223e-62
LOC_Os11g05010	9.76106	-3.64067	1.1291	-3.22441	0.00126234	0.0233371
LOC_Os01g59150	219.669	-3.65124	0.622859	-5.86207	4.57121e-09	2.99521e-07
LOC_Os03g54160	42.8985	-3.78015	1.04732	-3.60936	0.000306951	0.00710019
LOC_Os12g15490	9.27818	-3.78055	0.969934	-3.89774	9.7094e-05	0.00265831
LOC_Os11g32650	737.082	-3.78832	0.989367	-3.82903	0.00012865	0.00335089
LOC_Os12g13030	12.8629	-3.79596	1.10275	-3.44227	0.000576859	0.0121459
LOC_Os03g30250	41.1465	-3.84092	0.80959	-4.74428	2.09254e-06	8.49199e-05
LOC_Os07g44670	7.40298	-3.85639	1.18608	-3.25137	0.0011485	0.0215813
LOC_Os01g21960	28.3007	-3.88914	0.895863	-4.34122	1.41693e-05	0.000481777
LOC_Os05g02820	17.8329	-3.9032	0.984849	-3.96324	7.39379e-05	0.00209735
LOC_Os05g48900	126.595	-3.93246	0.7906	-4.97401	6.55807e-07	2.95184e-05
LOC_Os01g62980	14.5103	-3.96358	0.996428	-3.97779	6.95588e-05	0.00197983
LOC_Os09g09450	8.13397	-3.97442	1.04506	-3.80304	0.000142929	0.00367338
LOC_Os12g32620	12.7413	-3.98559	1.25746	-3.16955	0.00152676	0.0271086
LOC_Os11g45160	13.8186	-3.99055	0.799058	-4.99407	5.91212e-07	2.67065e-05
LOC_Os11g29990	33.1686	-4.00553	0.915203	-4.37666	1.20511e-05	0.00041708
LOC_Os11g36810	11.4368	-4.015	0.955647	-4.20134	2.65334e-05	0.000836601
LOC_Os10g30070	22.9338	-4.05674	0.664955	-6.10077	1.05558e-09	7.48151e-08
LOC_Os01g67090	47.7426	-4.06978	0.886827	-4.58915	4.45051e-06	0.000170961
LOC_Os05g51160	5.6097	-4.07108	1.29576	-3.14185	0.00167882	0.0291718
LOC_Os04g43290	6.11321	-4.11679	1.29674	-3.17472	0.00149982	0.0267645
LOC_Os01g18050	207.336	-4.13491	0.643005	-6.43059	1.27107e-10	9.78022e-09
LOC_Os06g14530	40.5838	-4.24011	0.637672	-6.64936	2.94365e-11	2.49377e-09
LOC_Os06g17900	167	-4.26835	0.312691	-13.6504	2.00831e-42	3.1582e-39
LOC_Os06g14310	23.6387	-4.30979	0.801923	-5.37432	7.68709e-08	4.18647e-06
LOC_Os12g24100	11.4707	-4.43603	1.09327	-4.05759	4.95824e-05	0.00146597
LOC_Os11g35060	19.4531	-4.53276	0.837628	-5.41143	6.25231e-08	3.44233e-06
LOC_Os02g43370	98.6666	-4.55075	0.907971	-5.012	5.38667e-07	2.45089e-05
LOC_Os10g22394	8.36897	-4.55533	1.23458	-3.68979	0.000224437	0.00542465
LOC_Os01g57954	4.32545	-4.56454	1.48412	-3.07558	0.00210094	0.0351475
LOC_Os10g29960	11.9687	-4.58985	1.01933	-4.50279	6.70681e-06	0.000248894
LOC_Os12g24090	8.30889	-4.59827	1.24673	-3.68827	0.000225786	0.00544157
LOC_Os11g10850	237.98	-4.63027	0.709147	-6.52935	6.60537e-11	5.34398e-09
LOC_Os05g09740	22.2724	-4.66431	0.908253	-5.13547	2.81437e-07	1.36968e-05
LOC_Os03g43650	22.1141	-4.7474	1.11117	-4.27244	1.93346e-05	0.00063675
LOC_Os05g07060	9.48667	-4.76401	1.49712	-3.18212	0.00146201	0.0263319
LOC_Os12g12880	27.9642	-4.79788	0.703586	-6.81918	9.15617e-12	8.25729e-10
LOC_Os04g16970	5.22785	-4.84618	1.50438	-3.22139	0.00127572	0.0235498
LOC_Os02g40770	303.402	-4.89296	0.307635	-15.9051	5.84445e-57	2.45087e-53
LOC_Os08g41070	2.7059	-4.89791	1.66166	-2.9476	0.00320253	0.0484539
LOC_Os12g23170	2.84743	-4.97389	1.64833	-3.01754	0.00254838	0.0409189
LOC_Os01g45730	5.81207	-5.00955	1.70326	-2.94115	0.00326999	0.0491495
LOC_Os01g48130	11.3501	-5.05545	1.39261	-3.63019	0.000283218	0.00662887
LOC_Os12g14120	16.9423	-5.10756	0.989994	-5.15919	2.48022e-07	1.22363e-05
LOC_Os09g03190	3.20834	-5.1444	1.64411	-3.129	0.00175405	0.0302079
LOC_Os06g37330	12.4492	-5.17008	1.16312	-4.445	8.78929e-06	0.000315025
LOC_Os04g27540	11.9216	-5.17046	1.1951	-4.32638	1.51581e-05	0.000511938
LOC_Os11g46810	1867.89	-5.18948	0.567333	-9.14714	5.8459e-20	1.37466e-17
LOC_Os12g22260	3.33006	-5.20118	1.59672	-3.2574	0.00112437	0.0211753
LOC_Os07g41170	17.9757	-5.20231	1.01376	-5.1317	2.87143e-07	1.38672e-05
LOC_Os07g45060	46.7084	-5.2082	0.975578	-5.33858	9.36776e-08	5.02564e-06
LOC_Os12g38130	3.36432	-5.21362	1.60556	-3.24723	0.00116532	0.0217998
LOC_Os11g47443	12.3573	-5.23517	1.16537	-4.4923	7.04582e-06	0.000259561
LOC_Os06g17890	24.8352	-5.26683	0.944425	-5.57676	2.4504e-08	1.43113e-06
LOC_Os03g63540	7.21114	-5.32112	1.40415	-3.78957	0.000150908	0.00385482
LOC_Os01g48490	3.67117	-5.3413	1.52062	-3.51259	0.00044376	0.00974298
LOC_Os06g38040	3.7247	-5.3592	1.61851	-3.31119	0.000928987	0.0180635
LOC_Os01g48480	3.74392	-5.37434	1.63082	-3.29548	0.000982545	0.0189294
LOC_Os10g05900	3.80279	-5.39438	1.53626	-3.51137	0.000445797	0.00976597
LOC_Os03g20710	14.1476	-5.39875	1.12885	-4.7825	1.73129e-06	7.20018e-05
LOC_Os08g30010	3.82742	-5.40208	1.57642	-3.4268	0.000610728	0.0127735
LOC_Os03g31542	3.88602	-5.42064	1.5604	-3.47387	0.000513017	0.0110325
LOC_Os11g47441	292.291	-5.45879	0.661866	-8.24758	1.61635e-16	2.62381e-14
LOC_Os12g11600	4.03718	-5.47669	1.54998	-3.5334	0.000410244	0.00908639
LOC_Os11g27920	4.24641	-5.54782	1.58623	-3.49749	0.000469654	0.0102223
LOC_Os02g50610	4.22173	-5.54785	1.60761	-3.45099	0.000558539	0.0118195
LOC_Os02g28650	4.3344	-5.58117	1.49815	-3.72538	0.000195025	0.00478734
LOC_Os07g46960	4.37348	-5.59193	1.49303	-3.74536	0.000180134	0.00449135
LOC_Os11g46870	96.0984	-5.59733	0.481858	-11.6161	3.41227e-31	2.38489e-28
LOC_Os01g62480	15.5826	-5.61406	1.70479	-3.29311	0.00099084	0.0190309
LOC_Os11g40040	4.47539	-5.62863	1.49256	-3.77113	0.00016251	0.00409712
LOC_Os06g30090	4.48047	-5.63015	1.47251	-3.82352	0.000131562	0.00341613
LOC_Os01g19020	16.3792	-5.6466	1.16369	-4.85232	1.22028e-06	5.24935e-05
LOC_Os10g04625	16.7628	-5.65257	1.12695	-5.01581	5.28114e-07	2.41568e-05
LOC_Os07g35160	4.61723	-5.66765	1.57948	-3.5883	0.000332843	0.00760642
LOC_Os11g12760	4.70496	-5.69752	1.46395	-3.89189	9.94681e-05	0.0027115
LOC_Os11g19650	4.80714	-5.73192	1.46043	-3.92481	8.67992e-05	0.00240309
LOC_Os07g44280	17.3865	-5.74234	1.47067	-3.90457	9.43926e-05	0.00258998
LOC_Os12g21970	4.91017	-5.75836	1.57218	-3.66266	0.000249614	0.00594186
LOC_Os04g24900	91.3816	-5.78072	0.515164	-11.2211	3.2121e-29	1.92428e-26
LOC_Os04g12580	134.04	-5.87618	1.29272	-4.5456	5.47801e-06	0.000206343
LOC_Os05g48270	41.6933	-5.9896	1.09328	-5.47854	4.28852e-08	2.38724e-06
LOC_Os10g04074	11.4979	-6.00834	1.29043	-4.65608	3.22287e-06	0.000127501
LOC_Os04g13480	11.8479	-6.05085	1.28922	-4.69343	2.68665e-06	0.00010747
LOC_Os07g25560	6.10844	-6.07805	1.44741	-4.19925	2.67795e-05	0.000842465
LOC_Os06g14830	6.21602	-6.09943	1.41956	-4.29671	1.73351e-05	0.000577706
LOC_Os01g50750	6.21548	-6.10017	1.77079	-3.44489	0.000571294	0.0120489
LOC_Os03g48235	6.22983	-6.10868	1.69574	-3.60237	0.000315333	0.00725236
LOC_Os05g48850	6.27409	-6.11297	1.79542	-3.40476	0.00066222	0.0136603
LOC_Os06g14300	6.28903	-6.11989	1.40403	-4.3588	1.30778e-05	0.000447079
LOC_Os08g24850	6.36744	-6.13472	1.38881	-4.41726	9.9961e-06	0.000353247
LOC_Os08g11160	6.62533	-6.19473	1.40557	-4.40727	1.04683e-05	0.000368896
LOC_Os01g02010	106.878	-6.21119	1.38084	-4.49812	6.85581e-06	0.000253303
LOC_Os03g02040	13.7026	-6.2581	1.36909	-4.57099	4.85419e-06	0.000184775
LOC_Os04g29880	7.17332	-6.30589	1.76325	-3.57628	0.000348521	0.00793587
LOC_Os06g17860	7.25998	-6.32252	1.40211	-4.50929	6.50453e-06	0.000242101
LOC_Os07g33190	7.32849	-6.33528	1.48259	-4.27313	1.92752e-05	0.000635626
LOC_Os12g08000	182.086	-6.40942	0.537429	-11.9261	8.6553e-33	7.2592e-30
LOC_Os02g53240	87.7462	-6.48068	0.780639	-8.30177	1.02574e-16	1.74382e-14
LOC_Os11g25330	8.18221	-6.49513	1.54963	-4.19141	2.77231e-05	0.000867589
LOC_Os07g19580	8.19608	-6.49954	1.38577	-4.6902	2.72939e-06	0.000108834
LOC_Os04g29930	8.25442	-6.508	1.35932	-4.78769	1.68712e-06	7.02809e-05
LOC_Os05g12700	8.67844	-6.58249	1.3416	-4.90646	9.27329e-07	4.0649e-05
LOC_Os07g27690	9.04418	-6.64116	1.33548	-4.97285	6.59766e-07	2.96435e-05
LOC_Os01g09180	9.07474	-6.64476	1.62979	-4.07706	4.56096e-05	0.00136455
LOC_Os02g06350	9.23355	-6.67452	1.35588	-4.92265	8.5381e-07	3.7689e-05
LOC_Os10g12750	9.38449	-6.69461	1.45114	-4.61336	3.9621e-06	0.000153843
LOC_Os10g04660	10.1357	-6.80749	1.31933	-5.1598	2.47213e-07	1.22203e-05
LOC_Os09g13650	10.1731	-6.81342	1.76248	-3.86582	0.000110715	0.00296298
LOC_Os01g03830	20.2441	-6.8263	1.36274	-5.00923	5.46477e-07	2.48193e-05
LOC_Os10g29730	10.2724	-6.82746	1.32607	-5.14865	2.62361e-07	1.28429e-05
LOC_Os06g19130	10.8335	-6.90279	1.32102	-5.22536	1.73821e-07	8.87123e-06
LOC_Os07g04020	10.9207	-6.91603	1.31862	-5.2449	1.56371e-07	8.01313e-06
LOC_Os12g21960	21.5761	-6.9243	1.25702	-5.5085	3.61907e-08	2.05552e-06
LOC_Os11g37010	21.6875	-6.9302	1.26072	-5.49702	3.86257e-08	2.17419e-06
LOC_Os08g03880	40.1275	-6.93084	1.09096	-6.35296	2.11209e-10	1.6055e-08
LOC_Os12g19170	11.0673	-6.93205	1.30522	-5.31104	1.09004e-07	5.70199e-06
LOC_Os10g21640	11.1358	-6.94303	1.33604	-5.19671	2.0285e-07	1.01874e-05
LOC_Os11g39850	11.1842	-6.94837	1.30032	-5.34358	9.11274e-08	4.89926e-06
LOC_Os11g34220	11.3156	-6.96312	1.36184	-5.11303	3.17027e-07	1.51361e-05
LOC_Os03g13700	11.7591	-7.02253	1.30815	-5.36828	7.94904e-08	4.31978e-06
LOC_Os07g19570	12.2041	-7.07177	1.35873	-5.20468	1.94329e-07	9.83805e-06
LOC_Os12g18260	24.3802	-7.10216	1.28444	-5.52939	3.21344e-08	1.85019e-06
LOC_Os02g43640	12.8499	-7.14955	1.54464	-4.62862	3.68119e-06	0.000144272
LOC_Os12g22270	47.7298	-7.18245	1.07351	-6.69062	2.22221e-11	1.90829e-09
LOC_Os09g25490	165.086	-7.27539	1.4393	-5.05481	4.3083e-07	2.01115e-05
LOC_Os07g35180	14.6372	-7.33423	1.50738	-4.86553	1.14149e-06	4.93486e-05
LOC_Os12g21950	78.5177	-7.33728	0.918688	-7.9867	1.38596e-15	2.00414e-13
LOC_Os12g21980	14.7877	-7.34983	1.28827	-5.70519	1.16215e-08	7.14936e-07
LOC_Os05g39790	29.3917	-7.37505	1.38498	-5.32502	1.00941e-07	5.34689e-06
LOC_Os06g37820	15.1586	-7.38531	1.30216	-5.67159	1.41482e-08	8.53927e-07
LOC_Os11g38610	15.8008	-7.44935	1.31313	-5.67296	1.40354e-08	8.50948e-07
LOC_Os09g35770	16.0201	-7.46614	1.8466	-4.04319	5.27282e-05	0.00154988
LOC_Os07g41320	31.4244	-7.47065	1.488	-5.02061	5.15082e-07	2.36928e-05
LOC_Os04g33450	59.5594	-7.48655	1.36953	-5.4665	4.58997e-08	2.54941e-06
LOC_Os11g35100	17.127	-7.56134	1.58896	-4.75868	1.94858e-06	7.95914e-05
LOC_Os04g02960	64.0144	-7.60761	1.09703	-6.93475	4.06928e-12	3.82041e-10
LOC_Os10g32980	172.517	-7.69579	0.992718	-7.75225	9.02794e-15	1.17089e-12
LOC_Os05g40480	21.7247	-7.90595	1.24713	-6.3393	2.30805e-10	1.74393e-08
LOC_Os11g35110	22.2399	-7.93874	1.3922	-5.70229	1.18205e-08	7.25405e-07
LOC_Os09g30486	22.3372	-7.94566	1.54103	-5.15606	2.52202e-07	1.24181e-05
LOC_Os07g23390	23.1203	-7.99414	1.27041	-6.29258	3.12223e-10	2.31736e-08
LOC_Os04g11540	23.1987	-7.99979	1.27551	-6.27184	3.56808e-10	2.63274e-08
LOC_Os09g39290	254.466	-8.02384	0.632253	-12.6909	6.64493e-37	7.59968e-34
LOC_Os11g40130	85.7965	-8.03755	1.05194	-7.6407	2.16043e-14	2.69101e-12
LOC_Os11g44014	24.0264	-8.05164	1.24409	-6.4719	9.67766e-11	7.60937e-09
LOC_Os11g34970	86.2808	-8.05356	1.0637	-7.57129	3.69536e-14	4.40658e-12
LOC_Os04g18140	24.4499	-8.07757	1.24251	-6.50102	7.97765e-11	6.33204e-09
LOC_Os04g08360	25.6642	-8.14807	1.26294	-6.45168	1.1062e-10	8.56404e-09
LOC_Os11g30150	31.9635	-8.46274	1.22829	-6.88983	5.58594e-12	5.14827e-10
LOC_Os04g19470	33.5127	-8.53282	1.2345	-6.91194	4.78075e-12	4.47169e-10
LOC_Os11g31050	65.6254	-8.53607	1.20776	-7.06768	1.57544e-12	1.54842e-10
LOC_Os12g10770	35.2196	-8.60474	1.2484	-6.89259	5.47849e-12	5.10535e-10
LOC_Os12g22880	35.2907	-8.608	1.27688	-6.74141	1.56861e-11	1.36096e-09
LOC_Os11g30130	37.1785	-8.68235	1.23585	-7.02542	2.13419e-12	2.06533e-10
LOC_Os04g02970	38.9624	-8.75052	1.24712	-7.01657	2.27389e-12	2.19208e-10
LOC_Os06g14280	39.1769	-8.75864	1.27952	-6.84527	7.63337e-12	7.00961e-10
LOC_Os05g33190	83.4588	-8.88225	1.22813	-7.23234	4.74757e-13	4.87566e-11
LOC_Os06g13700	43.1392	-8.89446	1.23678	-7.1916	6.40363e-13	6.52314e-11
LOC_Os12g18400	45.0976	-8.95872	1.23555	-7.25079	4.1436e-13	4.29041e-11
LOC_Os12g16120	49.2914	-9.08862	1.22764	-7.4033	1.32843e-13	1.44695e-11
LOC_Os04g57060	51.2592	-9.14527	1.21626	-7.51916	5.51298e-14	6.2483e-12
LOC_Os12g17230	53.3915	-9.2036	1.21639	-7.56632	3.83939e-14	4.51416e-12
LOC_Os04g30200	54.5576	-9.23341	1.22712	-7.52443	5.29508e-14	6.02848e-12
LOC_Os03g16610	117.171	-9.37374	1.87626	-4.99598	5.85378e-07	2.64905e-05
LOC_Os09g39300	68.0881	-9.55533	1.2191	-7.838	4.57796e-15	6.22627e-13
LOC_Os11g37250	69.7636	-9.5894	1.21188	-7.91286	2.51543e-15	3.53579e-13
LOC_Os09g39280	286.945	-9.79186	1.05078	-9.3187	1.17779e-20	2.90533e-18
LOC_Os01g06580	82.694	-9.83453	1.93724	-5.07658	3.84294e-07	1.81752e-05
LOC_Os07g23510	84.912	-9.87265	1.20752	-8.17597	2.93501e-16	4.58681e-14
LOC_Os03g04150	90.9025	-9.9705	1.20757	-8.25669	1.4977e-16	2.47919e-14
LOC_Os01g62490	106.113	-10.1943	2.16167	-4.71597	2.40564e-06	9.65364e-05
LOC_Os11g47140	106.832	-10.2036	1.29941	-7.85244	4.08015e-15	5.57938e-13
LOC_Os07g02070	215.093	-10.2509	1.19555	-8.57416	9.98159e-18	1.88832e-15
LOC_Os09g11160	115.477	-10.3163	1.20577	-8.55573	1.17129e-17	2.19931e-15
LOC_Os12g22870	128.776	-10.4739	1.20411	-8.69847	3.36402e-18	6.61267e-16
LOC_Os05g04500	134.297	-10.5341	2.1689	-4.85688	1.19247e-06	5.14644e-05
LOC_Os11g31630	169.535	-10.8702	1.19726	-9.07925	1.09324e-19	2.52359e-17
LOC_Os07g33290	180.795	-10.9635	1.20032	-9.13383	6.61164e-20	1.54033e-17
LOC_Os12g17350	218.41	-11.2359	1.19436	-9.40748	5.08198e-21	1.29159e-18
LOC_Os03g12280	278.755	-11.5878	1.19557	-9.6923	3.25133e-22	9.29622e-20
LOC_Os11g35490	288.153	-11.6355	1.72355	-6.75089	1.46945e-11	1.27934e-09
LOC_Os07g25550	336.326	-11.8584	1.19469	-9.92597	3.20978e-23	1.00952e-20
LOC_Os04g01330	450.854	-12.2816	1.19392	-10.2868	8.08246e-25	2.86427e-22
LOC_Os11g39940	639.132	-12.7847	1.19765	-10.6748	1.33475e-26	5.50551e-24
LOC_Os11g33320	722.67	-12.9622	1.20535	-10.7538	5.6839e-27	2.5538e-24
LOC_Os08g14850	813.583	-13.1331	1.19584	-10.9823	4.64902e-28	2.54291e-25
LOC_Os11g34824	886.71	-13.2571	1.21201	-10.9382	7.57076e-28	3.85981e-25
LOC_Os07g03920	925.102	-13.3184	1.2212	-10.9059	1.07994e-27	5.12687e-25
LOC_Os10g22630	4142.65	-15.4812	1.19205	-12.9871	1.448e-38	1.91753e-35

## Sheet: Supplementary table .4
Table . Significantly enriched GO terms for up and downregulated DEGs in WR vs DJ.
The significantly enriched GO terms of specifically upregulated DEGs in WR vs DJ.
GO-ID	Description	corrected p-value	xa	nb	Genes in test set
GO:0006950	response to stress	4.0754e-09	122	4664	LOC_OS12G11940.1|LOC_OS08G24630.1|LOC_OS06G17950.1|LOC_OS06G11240.1|LOC_OS11G46970.1|LOC_OS11G47160.1|LOC_OS11G36000.1|LOC_OS11G46070.1|LOC_OS04G48850.1|LOC_OS12G10330.1|LOC_OS08G20420.1|LOC_OS12G12130.1|LOC_OS02G02400.1|LOC_OS11G40080.1|LOC_OS12G11680.1|LOC_OS07G17210.1|LOC_OS04G13140.1|LOC_OS12G10710.1|LOC_OS12G17430.1|LOC_OS11G44960.1|LOC_OS11G37050.1|LOC_OS02G12040.1|LOC_OS02G18000.1|LOC_OS06…
GO:0050896	response to stimulus	1.1494e-08	160	6935	LOC_OS12G11940.1|LOC_OS08G24630.1|LOC_OS06G17950.1|LOC_OS06G11240.1|LOC_OS11G46970.1|LOC_OS05G47650.1|LOC_OS11G47160.1|LOC_OS11G36000.1|LOC_OS11G46070.1|LOC_OS04G30490.1|LOC_OS04G48850.1|LOC_OS12G10330.1|LOC_OS08G20420.1|LOC_OS12G38150.1|LOC_OS12G12130.1|LOC_OS02G02400.1|LOC_OS11G40080.1|LOC_OS12G11680.1|LOC_OS07G17210.1|LOC_OS04G13140.1|LOC_OS12G10710.1|LOC_OS12G17430.1|LOC_OS11G44960.1|LOC_OS11…
GO:0065007	biological regulation	5.9491e-05	73	2874	LOC_OS12G11940.1|LOC_OS04G54120.1|LOC_OS11G46970.1|LOC_OS11G47310.1|LOC_OS05G47650.1|LOC_OS11G47160.1|LOC_OS11G36000.1|LOC_OS11G47770.1|LOC_OS11G38450.1|LOC_OS04G21790.1|LOC_OS12G43640.1|LOC_OS11G47030.1|LOC_OS09G37880.1|LOC_OS12G12130.1|LOC_OS08G23290.1|LOC_OS11G31430.1|LOC_OS12G11680.1|LOC_OS02G40130.1|LOC_OS11G46980.1|LOC_OS11G12270.1|LOC_OS11G47170.1|LOC_OS02G12040.1|LOC_OS11G31540.1|LOC_OS02…
GO:0050789	regulation of biological process	5.9491e-05	58	2134	LOC_OS12G11940.1|LOC_OS04G54120.1|LOC_OS11G46970.1|LOC_OS11G47310.1|LOC_OS05G47650.1|LOC_OS11G47160.1|LOC_OS11G36000.1|LOC_OS12G43640.1|LOC_OS11G47030.1|LOC_OS09G37880.1|LOC_OS12G12130.1|LOC_OS08G23290.1|LOC_OS11G31430.1|LOC_OS12G11680.1|LOC_OS02G40130.1|LOC_OS11G46980.1|LOC_OS11G12270.1|LOC_OS11G47170.1|LOC_OS02G12040.1|LOC_OS11G31540.1|LOC_OS02G49480.1|LOC_OS02G40240.2|LOC_OS02G40200.1|LOC_OS01…
GO:0023052	signaling process	5.9491e-05	54	1953	LOC_OS12G11940.1|LOC_OS04G54120.1|LOC_OS11G46970.1|LOC_OS11G47310.1|LOC_OS05G47650.1|LOC_OS11G47160.1|LOC_OS11G36000.1|LOC_OS12G43640.1|LOC_OS11G47030.1|LOC_OS09G37880.1|LOC_OS12G12130.1|LOC_OS08G23290.1|LOC_OS12G11680.1|LOC_OS02G40130.1|LOC_OS11G46980.1|LOC_OS11G12270.1|LOC_OS11G47170.1|LOC_OS02G12040.1|LOC_OS11G31540.1|LOC_OS02G49480.1|LOC_OS02G40240.2|LOC_OS02G40200.1|LOC_OS01G52450.1|LOC_OS11…
GO:0023060	signal transmission	5.9491e-05	54	1953	LOC_OS12G11940.1|LOC_OS04G54120.1|LOC_OS11G46970.1|LOC_OS11G47310.1|LOC_OS05G47650.1|LOC_OS11G47160.1|LOC_OS11G36000.1|LOC_OS12G43640.1|LOC_OS11G47030.1|LOC_OS09G37880.1|LOC_OS12G12130.1|LOC_OS08G23290.1|LOC_OS12G11680.1|LOC_OS02G40130.1|LOC_OS11G46980.1|LOC_OS11G12270.1|LOC_OS11G47170.1|LOC_OS02G12040.1|LOC_OS11G31540.1|LOC_OS02G49480.1|LOC_OS02G40240.2|LOC_OS02G40200.1|LOC_OS01G52450.1|LOC_OS11…
GO:0050794	regulation of cellular process	5.9491e-05	54	1953	LOC_OS12G11940.1|LOC_OS04G54120.1|LOC_OS11G46970.1|LOC_OS11G47310.1|LOC_OS05G47650.1|LOC_OS11G47160.1|LOC_OS11G36000.1|LOC_OS12G43640.1|LOC_OS11G47030.1|LOC_OS09G37880.1|LOC_OS12G12130.1|LOC_OS08G23290.1|LOC_OS12G11680.1|LOC_OS02G40130.1|LOC_OS11G46980.1|LOC_OS11G12270.1|LOC_OS11G47170.1|LOC_OS02G12040.1|LOC_OS11G31540.1|LOC_OS02G49480.1|LOC_OS02G40240.2|LOC_OS02G40200.1|LOC_OS01G52450.1|LOC_OS11…
GO:0007165	signal transduction	5.9491e-05	54	1953	LOC_OS12G11940.1|LOC_OS04G54120.1|LOC_OS11G46970.1|LOC_OS11G47310.1|LOC_OS05G47650.1|LOC_OS11G47160.1|LOC_OS11G36000.1|LOC_OS12G43640.1|LOC_OS11G47030.1|LOC_OS09G37880.1|LOC_OS12G12130.1|LOC_OS08G23290.1|LOC_OS12G11680.1|LOC_OS02G40130.1|LOC_OS11G46980.1|LOC_OS11G12270.1|LOC_OS11G47170.1|LOC_OS02G12040.1|LOC_OS11G31540.1|LOC_OS02G49480.1|LOC_OS02G40240.2|LOC_OS02G40200.1|LOC_OS01G52450.1|LOC_OS11…
GO:0023052	signaling	7.1662e-05	54	1974	LOC_OS12G11940.1|LOC_OS04G54120.1|LOC_OS11G46970.1|LOC_OS11G47310.1|LOC_OS05G47650.1|LOC_OS11G47160.1|LOC_OS11G36000.1|LOC_OS12G43640.1|LOC_OS11G47030.1|LOC_OS09G37880.1|LOC_OS12G12130.1|LOC_OS08G23290.1|LOC_OS12G11680.1|LOC_OS02G40130.1|LOC_OS11G46980.1|LOC_OS11G12270.1|LOC_OS11G47170.1|LOC_OS02G12040.1|LOC_OS11G31540.1|LOC_OS02G49480.1|LOC_OS02G40240.2|LOC_OS02G40200.1|LOC_OS01G52450.1|LOC_OS11…
GO:0007154	cell communication	0.00067132	20	513	LOC_OS07G36544.2|LOC_OS12G03640.1|LOC_OS11G40080.1|LOC_OS01G45020.2|LOC_OS04G12669.1|LOC_OS02G10780.1|LOC_OS08G40680.1|LOC_OS08G10510.1|LOC_OS11G47570.1|LOC_OS12G10280.1|LOC_OS05G41220.1|LOC_OS10G05250.1|LOC_OS09G37880.1|LOC_OS08G20420.1|LOC_OS02G13290.1|LOC_OS11G34624.1|LOC_OS05G15770.1|LOC_OS06G40120.1|LOC_OS02G02400.1|LOC_OS01G12290.1
GO:0009605	response to external stimulus	0.0015805	23	682	LOC_OS01G50100.1|LOC_OS11G40080.1|LOC_OS11G46970.1|LOC_OS02G40130.1|LOC_OS01G45020.2|LOC_OS04G12669.1|LOC_OS02G10780.1|LOC_OS11G47160.1|LOC_OS08G40680.1|LOC_OS08G10510.1|LOC_OS11G47570.1|LOC_OS12G10280.1|LOC_OS02G12040.1|LOC_OS05G41220.1|LOC_OS04G48850.1|LOC_OS08G20420.1|LOC_OS02G13290.1|LOC_OS05G07710.2|LOC_OS02G40190.1|LOC_OS05G15770.1|LOC_OS06G40120.1|LOC_OS11G47290.1|LOC_OS02G02400.1
GO:0016265	death	0.0048745	17	478	LOC_OS11G12340.1|LOC_OS02G40130.1|LOC_OS11G12040.1|LOC_OS05G42250.1|LOC_OS10G25030.1|LOC_OS11G46200.1|LOC_OS11G46070.1|LOC_OS11G38440.1|LOC_OS11G37040.1|LOC_OS11G37050.1|LOC_OS11G43410.1|LOC_OS04G48850.1|LOC_OS11G40009.1|LOC_OS01G52450.1|LOC_OS02G40190.1|LOC_OS11G38520.1|LOC_OS11G47290.1
GO:0008219	cell death	0.0048745	17	478	LOC_OS11G12340.1|LOC_OS02G40130.1|LOC_OS11G12040.1|LOC_OS05G42250.1|LOC_OS10G25030.1|LOC_OS11G46200.1|LOC_OS11G46070.1|LOC_OS11G38440.1|LOC_OS11G37040.1|LOC_OS11G37050.1|LOC_OS11G43410.1|LOC_OS04G48850.1|LOC_OS11G40009.1|LOC_OS01G52450.1|LOC_OS02G40190.1|LOC_OS11G38520.1|LOC_OS11G47290.1
GO:0009607	response to biotic stimulus	0.0052355	36	1405	LOC_OS01G71350.1|LOC_OS07G35940.1|LOC_OS11G46970.1|LOC_OS08G37874.1|LOC_OS06G51060.1|LOC_OS11G47160.1|LOC_OS11G36000.1|LOC_OS03G08170.1|LOC_OS01G40260.1|LOC_OS04G30490.1|LOC_OS08G39850.1|LOC_OS05G44030.1|LOC_OS01G45110.1|LOC_OS12G38150.1|LOC_OS03G09910.1|LOC_OS01G13920.1|LOC_OS03G04570.1|LOC_OS01G67580.1|LOC_OS03G45960.1|LOC_OS02G40130.1|LOC_OS04G13140.1|LOC_OS06G51050.1|LOC_OS01G41780.1|LOC_OS10…
GO:0009875	pollen-pistil interaction	0.0092084	7	118	LOC_OS07G36544.2|LOC_OS10G05250.1|LOC_OS12G03640.1|LOC_OS09G37880.1|LOC_OS11G34624.1|LOC_OS01G12290.1|LOC_OS08G10510.1
GO:0048610	reproductive cellular process	0.0092084	7	118	LOC_OS07G36544.2|LOC_OS10G05250.1|LOC_OS12G03640.1|LOC_OS09G37880.1|LOC_OS11G34624.1|LOC_OS01G12290.1|LOC_OS08G10510.1
GO:0009991	response to extracellular stimulus	0.010379	14	393	LOC_OS11G40080.1|LOC_OS01G45020.2|LOC_OS04G12669.1|LOC_OS02G10780.1|LOC_OS08G40680.1|LOC_OS11G47570.1|LOC_OS12G10280.1|LOC_OS05G41220.1|LOC_OS08G20420.1|LOC_OS02G13290.1|LOC_OS05G07710.2|LOC_OS05G15770.1|LOC_OS06G40120.1|LOC_OS02G02400.1
GO:0097190	response to endogenous stimulus	0.025022	44	2016	LOC_OS10G05180.1|LOC_OS10G38780.1|LOC_OS10G38740.1|LOC_OS04G12669.1|LOC_OS06G51060.1|LOC_OS05G34854.1|LOC_OS05G47650.1|LOC_OS07G40290.1|LOC_OS03G14450.1|LOC_OS12G16350.1|LOC_OS01G40260.1|LOC_OS08G15840.1|LOC_OS11G39450.1|LOC_OS12G25160.1|LOC_OS08G39850.1|LOC_OS04G51440.1|LOC_OS04G48850.1|LOC_OS01G55940.1|LOC_OS12G12110.1|LOC_OS02G39400.1|LOC_OS02G02400.1|LOC_OS03G04570.1|LOC_OS01G50100.1|LOC_OS09…
GO:0043412	macromolecule modification	0.037137	76	3978	LOC_OS12G14480.1|LOC_OS04G54120.1|LOC_OS11G01780.1|LOC_OS11G46970.1|LOC_OS11G47310.1|LOC_OS12G17880.1|LOC_OS11G47160.1|LOC_OS04G29770.1|LOC_OS01G04540.1|LOC_OS04G21790.1|LOC_OS11G31550.1|LOC_OS12G43640.1|LOC_OS12G15190.1|LOC_OS05G41220.1|LOC_OS08G03002.1|LOC_OS11G47030.1|LOC_OS09G37880.1|LOC_OS04G30030.1|LOC_OS11G28104.1|LOC_OS04G12560.1|LOC_OS08G23290.1|LOC_OS12G01760.1|LOC_OS12G03640.1|LOC_OS07…
GO:0006464	protein modification process	0.037137	76	3978	LOC_OS12G14480.1|LOC_OS04G54120.1|LOC_OS11G01780.1|LOC_OS11G46970.1|LOC_OS11G47310.1|LOC_OS12G17880.1|LOC_OS11G47160.1|LOC_OS04G29770.1|LOC_OS01G04540.1|LOC_OS04G21790.1|LOC_OS11G31550.1|LOC_OS12G43640.1|LOC_OS12G15190.1|LOC_OS05G41220.1|LOC_OS08G03002.1|LOC_OS11G47030.1|LOC_OS09G37880.1|LOC_OS04G30030.1|LOC_OS11G28104.1|LOC_OS04G12560.1|LOC_OS08G23290.1|LOC_OS12G01760.1|LOC_OS12G03640.1|LOC_OS07…
The significantly enriched GO terms of specifically downregulated DEGs in WR vs DJ.
GO-ID	Description	corrected p-value	xa	nb	Genes in test set
GO:0019748	secondary metabolic process	0.025526	16	583	LOC_OS01G62480.1|LOC_OS01G40860.1|LOC_OS12G15490.1|LOC_OS10G17260.1|LOC_OS04G43360.1|LOC_OS03G60380.1|LOC_OS11G32650.1|LOC_OS10G12050.1|LOC_OS03G32470.1|LOC_OS03G16610.1|LOC_OS11G10870.1|LOC_OS01G62490.1|LOC_OS07G44280.1|LOC_OS10G16974.1|LOC_OS12G16240.1|LOC_OS12G16250.1
GO:0016265	death	0.032895	13	478	LOC_OS11G38480.1|LOC_OS11G11990.1|LOC_OS01G66510.1|LOC_OS11G45930.1|LOC_OS11G34970.1|LOC_OS11G12050.2|LOC_OS12G17490.1|LOC_OS06G17900.1|LOC_OS11G46210.1|LOC_OS08G43270.1|LOC_OS11G38580.1|LOC_OS11G43390.1|LOC_OS11G17330.1
GO:0008219	cell death	0.032895	13	478	LOC_OS11G38480.1|LOC_OS11G11990.1|LOC_OS01G66510.1|LOC_OS11G45930.1|LOC_OS11G34970.1|LOC_OS11G12050.2|LOC_OS12G17490.1|LOC_OS06G17900.1|LOC_OS11G46210.1|LOC_OS08G43270.1|LOC_OS11G38580.1|LOC_OS11G43390.1|LOC_OS11G17330.1
ax: Number of genes from list in GO term
bn: Number of genes from background in GO term
Statistical test : Hypergeometric test
Correction : Benjamini & Hochberg False Discovery Rate (FDR) correction
Significance level : 0.05

## Sheet: Supplementary table .5
The partner of OsWRKY26 from Yeast Two Hybrid Screening
No.	Gene ID from NCBI
1	LOC4344509 (XM_015795395)
2	LOC4343241 (NM_001422157)
3	LOC4330935 (NM_001401990)
4	LOC4326477 (XM_015766666)
5	LOC4345198 (XM_066303460)
6	LOC4347942 (XM_015758825)
7	LOC4340383 (XM_015788266)
8	LOC4345880 (XM_015794894)
9	LOC4327931 (XM_015795402)
10	LOC4333348 (NM_001418360)
11	LOC4328044 (XM_026023124)
12	LOC4329772 (XM_015767756)
13	LOC4329846 (NM_001416698)
14	LOC136356280 (XM_066310007)
15	LOC9268455 (XM_015768243)
16	LOC4351923 (XM_026021782)
17	LOC4344833 (NM_001422468)
18	LOC4332337 (XM_015777577)
19	LOC4337650 (XM_015785160)
